# Supplementary material for: The Persuasive Power of Knowledge: Testing the Confidence Heuristic
Source: J Exp Psychol Gen. 2018 Aug 23;147(10):1431–44. doi: 10.1037/xge0000471 (PMC6166527; doi:10.1037/xge0000471)
Supplement: Supplementary file 1 [file ConfidenceDataStudy1.zip › ConfidenceDataStudy1.xlsx]

## Sheet: CH1_Data_long
pno	age	gender	partgen	folder	partnern	relation	strongpersuasion	weakpersuasion	Perc_disagree	cstrong	cweak	assertiv	Assertofpartner	Assertdiff	needforc	needcl	persona	personb	personc	persond	persone	personf	personi	personj	personk	personl	personm	personn	persono	personp	personq	personr	persons	personw	personx	persony	personz	personaa	personbb	confa	confb	confc	confd	confe	conff	confi	confj	confk	confl
1	23	Female	Female	Green Player1	2	strangers	62.5	62.5	18.75	87.75	69.625	-36	-3	-33	61	171	face 1	face 7	face 5	face 8	face 3	face 1	face 7	face 9	face 6	face 5	face 8	face 1	face 7	face 7	face 8	face 7	face 3	face 6	face 3	face 2	face 3	face 5	face 2	100	2	2	90	100	100	100	100	100	95
2	29	Female	Female	Blue Player2	1	strangers	25	12.5	18.75	71.25	66.25	-3	-36	33	68	117	face 1	face 7	face 5	face 8	face 3	face 1	face 3	face 9	face 6	face 5	face 8	face 1	face 7	face 1	face 8	face 7	face 3	face 6	face 3	face 2	face 3	face 8	face 2	80	70	70	60	70	100	70	80	80	80
3	20	Female	Female	Green Player1	4	strangers	50	25	25	66.875	50.625	-32	2	-34	61		face 1	face 3	face 7	face 7	face 3	face 1	face 2	face 9	face 2	face 7	face 8	face 5	face 4	face 7	face 8	face 7	face 3	face 6	face 3	face 9	face 3	face 7	face 8	100	85	60	70	75	95	70	85	30	30
4	21	Female	Female	Blue Player2	3	strangers	62.5	12.5	25	71.25	47.5	2	-32	34	67	137	face 1	face 7	face 7	face 7	face 4	face 1	face 3	face 9	face 2	face 7	face 8	face 5	face 4	face 8	face 8	face 7	face 3	face 6	face 3	face 9	face 3	face 7	face 8	70	80	80	100	70	100	100	40	40	60
5	32	Female	Male	Green Player1	6	weak acqaint	50	37.5	18.75	86.125	82.5	3	0	3	83	119	face 3	face 7	face 1	face 6	face 3	face 1	face 3	face 9	face 7	face 7	face 8	face 3	face 7	face 5	face 8	face 7	face 3	face 2	face 3	face 9	face 7	face 2	face 2	90	80	90	60	100	100	100	99	100	80
6	31	Male	Female	Blue Player2	5	weak acqaint	37.5	37.5	18.75	80	78.75	0	3	-3	75	141	face 3	face 7	face 7	face 7	face 3	face 1	face 3	face 9	face 7	face 7	face 8	face 3	face 7	face 5	face 8	face 9	face 3	face 2	face 3	face 9	face 7	face 2	face 2	90	80	70	80	70	80	90	80	80	80
7	20	Male	Male	Blue Player2	8	strangers	50	37.5	0	65	51.875	35	35	0	76	116	face 1	face 3	face 1	face 7	face 3	face 1	face 3	face 9	face 6	face 8	face 6	face 5	face 7	face 5	face 8	face 7	face 3	face 7	face 3	face 9	face 3	face 1	face 2	80	60	60	80	80	85	70	75	70	60
8	38	Male	Male	Green Player1	7	strangers	62.5	50	0	56.875	35	35	35	0	72	127	face 1	face 3	face 1	face 7	face 3	face 1	face 3	face 9	face 6	face 8	face 6	face 5	face 7	face 5	face 8	face 7	face 3	face 7	face 3	face 9	face 3	face 1	face 2	80	50	40	30	80	85	5	60	50	30
9	20	Male	Female	Green Player1	10	Intimate partner	37.5	37.5	25	63.75	71.25	3	20	-17	68	186	face 1	face 6	face 9	face 7	face 3	face 1	face 3	face 9	face 6	face 8	face 3	face 4	face 7	face 1	face 5	face 7	face 3	face 1	face 3	face 6	face 5	face 7	face 2	60	20	70	60	80	90	90	90	0	70
10	21	Female	Male	Blue Player2	9	Intimate partner	37.5	37.5	25	64.375	40.625	20	3	17	65	161	face 1	face 6	face 7	face 7	face 3	face 1	face 3	face 4	face 9	face 8	face 3	face 5	face 7	face 1	face 5	face 7	face 3	face 5	face 3	face 9	face 9	face 6	face 2	60	60	80	90	50	80	90	40	40	50
11	20	Male	Female	Green Player1	12	strangers	100	25	0	73.75	56.875	1	7	-6	53	145	face 1	face 3	face 4	face 7	face 3	face 1	face 3	face 9	face 6	face 5	face 8	face 4	face 3	face 7	face 8	face 7	face 3	face 6	face 3	face 9	face 7	face 5	face 2	90	85	60	70	80	90	65	70	80	30
12	21	Female	Male	Blue Player2	11	strangers	75	0	0	66.875	57.5	7	1	6	63	161	face 1	face 3	face 4	face 7	face 3	face 1	face 3	face 9	face 6	face 5	face 8	face 5	face 3	face 7	face 8	face 7	face 3	face 6	face 3	face 9	face 7	face 5	face 2	70	65	60	80	65	80	70	50	60	65
13	22	Female	Female	Blue Player2	14	Good friend	75	37.5	0	72.5	75.625	1	19	-18	74	205	face 1	face 7	face 4	face 7	face 4	face 1	face 3	face 9	face 6	face 5	face 2	face 3	face 3	face 7	face 8	face 7	face 4	face 7	face 3	face 9	face 9	face 5	face 2	85	80	30	85	95	95	95	80	60	80
14	21	Female	Female	Green Player1	13	Good friend	62.5	25	0	52.5	47.5	19	1	18	67	151	face 1	face 7	face 4	face 7	face 4	face 1	face 3	face 9	face 6	face 5	face 2	face 3	face 3	face 7	face 8	face 7	face 4	face 7	face 3	face 9	face 9	face 5	face 2	70	20	50	50	30	85	20	60	50	40
15	20	Female	Male	Blue Player2	16	strangers	75	25	0	67.875	46.25	-20	-45	25	70		face 1	face 3	face 9	face 7	face 3	face 1	face 3	face 9	face 2	face 5	face 9	face 4	face 3	face 7	face 9	face 7	face 4	face 6	face 3	face 9	face 7	face 6	face 8	90	40	60	80	60	90	98	70	50	60
16	20	Male	Female	Green Player1	15	strangers	75	25	0	66.25	53.75	-45	-20	-25	54	152	face 1	face 3	face 9	face 7	face 3	face 1	face 3	face 9	face 2	face 5	face 9	face 4	face 3	face 7	face 9	face 7	face 4	face 6	face 3	face 9	face 7	face 6	face 8	75	60	55	50	90	70	60	70	55	60
17	20	Female	Male	Blue Player2	18	strangers	37.5	37.5	50	53.125	58.125	-5	-22	17	68		face 1	face 7	face 5	face 7	face 4	face 1	face 3	face 6	face 8	face 5	face 2	face 7	face 1	face 1	face 8	face 4	face 1	face 6	face 5	face 9	face 3	face 1	face 4	70	80	40	70	70	80	85	60	60	40
18	25	Male	Female	Green Player1	17	strangers	0	25	50	82.5	48.75	-22	-5	-17	72	172	face 1	face 7	face 5	face 7	face 3	face 1	face 3	face 2	face 8	face 5	face 2	face 7	face 7	face 7	face 8	face 7	face 4	face 6	face 3	face 1	face 3	face 1	face 4	80	60	30	10	90	100	70	50	70	20
19	20	Male	Female	Blue Player2	20	strangers	62.5	37.5	0	72.875	50.625	27	30	-3	71	161	face 4	face 3	face 7	face 7	face 3	face 1	face 3	face 9	face 6	face 8	face 4	face 4	face 7	face 1	face 9	face 7	face 3	face 6	face 3	face 9	face 5	face 7	face 2	85	45	80	95	60	95	95	45	80	45
20	20	Female	Male	Green Player1	19	strangers	62.5	37.5	0	84.25	54.375	30	27	3	81	142	face 4	face 3	face 7	face 7	face 3	face 1	face 3	face 9	face 6	face 8	face 4	face 4	face 7	face 1	face 9	face 7	face 3	face 6	face 3	face 9	face 5	face 7	face 2	50	65	10	45	100	100	50	100	80	70
21	20	Male	Male	Blue Player2	22	strangers	87.5	25	0	65	55	10	-10	20	51	166	face 1	face 3	face 7	face 7	face 3	face 1	face 3	face 9	face 6	face 5	face 2	face 3	face 7	face 1	face 8	face 7	face 3	face 5	face 3	face 9	face 7	face 5	face 8	90	50	40	90	50	100	80	60	50	50
22	19	Male	Male	Green Player1	21	strangers	75	12.5	0	53.75	65	-10	10	-20	44	200	face 1	face 3	face 7	face 7	face 3	face 1	face 3	face 9	face 6	face 5	face 2	face 3	face 7	face 1	face 8	face 7	face 3	face 5	face 3	face 9	face 7	face 5	face 8	90	50	40	90	50	100	80	60	50	50
23	20	Male	Female	Blue Player2	24	strangers	100	12.5	0	84.875	60.375	3	-8	11	58	150	face 1	face 3	face 7	face 7	face 3	face 1	face 3	face 9	face 6	face 5	face 8	face 5	face 3	face 7	face 8	face 4	face 3	face 4	face 3	face 9	face 3	face 5	face 8	95	93	84	99	70	95	92	80	85	70
24	21	Female	Male	Green Player1	23	strangers	87.5	0	0	66.875	67.5	-8	3	-11	58	183	face 1	face 3	face 7	face 7	face 3	face 1	face 3	face 9	face 6	face 5	face 8	face 5	face 3	face 7	face 8	face 4	face 3	face 4	face 3	face 9	face 3	face 5	face 8	95	75	65	90	65	95	65	85	70	30
25	18	Male	Male	Blue Player2	26	strangers	50	50	12.5	76.25	73.75	35	63	-28	75	177	face 1	face 3	face 5	face 7	face 3	face 1	face 3	face 6	face 6	face 3	face 2	face 2	face 3	face 1	face 8	face 6	face 3	face 3	face 3	face 6	face 3	face 2	face 3	100	80	90	100	70	100	100	70	80	10
26	19	Male	Male	Green Player1	25	strangers	37.5	37.5	12.5	65	58.75	63	35	28	59	123	face 1	face 3	face 5	face 7	face 3	face 1	face 3	face 6	face 6	face 3	face 2	face 2	face 3	face 1	face 8	face 7	face 4	face 3	face 3	face 6	face 5	face 2	face 2	80	70	50	70	60	80	60	70	50	60
27	20	Female	Female	Blue Player2	28	strangers	75	12.5	0	85.75	54.375	15	-6	21	74	188	face 1	face 3	face 5	face 7	face 3	face 1	face 3	face 9	face 6	face 5	face 8	face 5	face 7	face 5	face 8	face 7	face 3	face 6	face 3	face 9	face 3	face 5	face 8	99	40	80	99	50	99	99	50	90	78
28	28	Female	Female	Green Player1	27	strangers	87.5	25	0	77	66.5	-6	15	-21	64	148	face 1	face 3	face 5	face 7	face 3	face 1	face 3	face 9	face 6	face 5	face 8	face 5	face 7	face 5	face 8	face 7	face 3	face 6	face 3	face 9	face 3	face 5	face 8	60	79	53	80	90	95	75	79	74	69
29	20	Male	Male	Blue Player2	30	strangers	62.5	50	0	75	46.875	36	16	20	75	158	face 1	face 7	face 5	face 7	face 4	face 1	face 3	face 9	face 6	face 5	face 7	face 4	face 7	face 1	face 8	face 7	face 3	face 6	face 3	face 6	face 7	face 5	face 8	75	75	75	75	75	75	100	50	50	75
30	21	Male	Male	Green Player1	29	strangers	50	37.5	0	74.375	67.5	16	36	-20	67	126	face 1	face 7	face 5	face 7	face 4	face 1	face 3	face 9	face 6	face 5	face 7	face 4	face 7	face 1	face 8	face 7	face 3	face 6	face 3	face 6	face 7	face 5	face 8	80	70	60	60	50	90	70	95	90	50
31	19	Female	Female	Blue Player2	32	Good friend	62.5	37.5	0	80	81.25	20	-1	21	55	154	face 1	face 3	face 7	face 7	face 3	face 1	face 3	face 9	face 4	face 5	face 2	face 2	face 6	face 4	face 8	face 7	face 4	face 3	face 3	face 9	face 5	face 7	face 2	95	90	90	90	85	90	95	85	75	85
32	19	Female	Female	Green Player1	31	Friend	62.5	37.5	0	41.25	38.75	-1	20	-21	75	147	face 1	face 3	face 7	face 7	face 3	face 1	face 3	face 9	face 4	face 5	face 2	face 2	face 6	face 4	face 8	face 7	face 4	face 3	face 3	face 9	face 5	face 7	face 2	50	40	20	40	60	60	40	50	30	40
33	19	Female	Female	Blue Player2	34	strangers	75	37.5	0	70.625	67.5	25	-10	35	68	176	face 1	face 7	face 9	face 7	face 3	face 1	face 3	face 1	face 6	face 7	face 2	face 7	face 3	face 7	face 2	face 7	face 3	face 2	face 3	face 9	face 9	face 5	face 8	80	70	60	60	70	90	80	60	70	60
34	19	Female	Female	Green Player1	33	strangers	62.5	25	0	75	60	-10	25	-35	63	152	face 1	face 7	face 9	face 7	face 3	face 1	face 3	face 1	face 6	face 7	face 2	face 4	face 3	face 7	face 2	face 7	face 3	face 2	face 3	face 9	face 7	face 5	face 8	80	70	60	55	85	95	75	75	65	55
35	21	Male	Male	Blue Player2	36	strangers	50	12.5	0	63.75	57.5	13	13	0	85	148	face 1	face 3	face 5	face 7	face 3	face 1	face 2	face 9	face 8	face 2	face 8	face 5	face 3	face 7	face 8	face 7	face 3	face 6	face 3	face 9	face 3	face 3	face 2	70	50	55	65	60	85	55	60	75	55
36	24	Male	Male	Green Player1	35	strangers	87.5	50	0	91.25	41.25	13	13	0	56		face 1	face 3	face 5	face 7	face 3	face 1	face 2	face 9	face 8	face 2	face 8	face 5	face 3	face 7	face 8	face 7	face 3	face 6	face 3	face 9	face 3	face 3	face 2	100	100	20	40	100	100	100	90	20	10
37	19	Male	Male	Blue Player2	38	strangers	50	62.5	0	61.25	51.875	-17	20	-37	65	159	face 1	face 2	face 8	face 7	face 3	face 1	face 3	face 9	face 6	face 7	face 4	face 2	face 7	face 9	face 8	face 6	face 3	face 7	face 3	face 9	face 5	face 1	face 6	60	45	49	75	55	63	70	60	45	68
38	19	Male	Male	Green Player1	37	strangers	37.5	50	0	51.25	46.25	20	-17	37	73	105	face 1	face 2	face 8	face 7	face 3	face 1	face 3	face 9	face 6	face 7	face 4	face 2	face 7	face 9	face 8	face 6	face 3	face 7	face 3	face 9	face 5	face 1	face 6	80	20	50	40	70	80	60	80	20	50
39	19	Female	Female	Blue Player2	40	Good friend	75	50	6.25	66.25	59.875	-31	-13	-18	70	131	face 1	face 5	face 7	face 7	face 3	face 1	face 3	face 2	face 8	face 7	face 4	face 8	face 3	face 9	face 9	face 7	face 3	face 6	face 3	face 2	face 3	face 7	face 8	75	55	65	70	51	80	70	60	75	60
40	19	Female	Female	Green Player1	39	Good friend	37.5	25	6.25	59.375	53.125	-13	-31	18	61	153	face 1	face 5	face 7	face 7	face 3	face 1	face 3	face 9	face 8	face 7	face 4	face 8	face 3	face 9	face 9	face 7	face 3	face 6	face 3	face 2	face 3	face 7	face 8	60	50	60	45	75	75	55	65	70	65
41	20	Male	Female	Blue Player2	42	strangers	75	75	0	60.625	59.375	35	12	23	63	145	face 1	face 7	face 4	face 7	face 4	face 1	face 3	face 6	face 3	face 5	face 7	face 9	face 3	face 7	face 8	face 7	face 3	face 6	face 3	face 9	face 8	face 6	face 2	65	70	30	50	60	80	70	40	60	70
42	21	Female	Male	Green Player1	41	strangers	25	25	0	80.625	68.75	12	35	-23	60	163	face 1	face 7	face 4	face 7	face 4	face 1	face 3	face 6	face 3	face 5	face 7	face 9	face 3	face 7	face 8	face 9	face 3	face 6	face 3	face 9	face 8	face 6	face 2	98	80	85	90	80	95	60	75	85	70
43	19	Male	Female	Blue Player2	44	strangers	87.5	75	0	65.625	66.25	-14	9	-23	51	154	face 1	face 7	face 7	face 7	face 4	face 1	face 3	face 8	face 6	face 8	face 3	face 4	face 3	face 1	face 8	face 7	face 3	face 4	face 3	face 9	face 7	face 2	face 8	80	75	70	70	75	85	40	50	80	60
44	21	Female	Male	Green Player1	43	strangers	25	12.5	0	71.25	71.25	9	-14	23	85		face 1	face 7	face 7	face 7	face 4	face 1	face 3	face 8	face 6	face 8	face 3	face 4	face 3	face 1	face 8	face 7	face 3	face 4	face 3	face 9	face 7	face 2	face 8	60	60	50	60	60	100	80	60	80	70
45	21	Female	Male	Blue Player2	46	strangers	50	12.5	12.5	66.875	21.25	23	22	1	58	150	face 1	face 5	face 1	face 7	face 3	face 1	face 3	face 9	face 6	face 5	face 8	face 5	face 3	face 7	face 8	face 7	face 3	face 5	face 3	face 1	face 3	face 5	face 2	90	50	50	80	20	100	90	50	50	70
46	41	Male	Female	Green Player1	45	strangers	87.5	25	12.5	80	48.75	22	23	-1	78	112	face 1	face 5	face 1	face 9	face 3	face 1	face 7	face 9	face 6	face 5	face 8	face 9	face 3	face 7	face 8	face 7	face 3	face 5	face 3	face 1	face 3	face 5	face 2	75	60	50	10	75	95	10	95	40	50
47	21	Male	Female	Blue Player2	48	strangers	12.5	25	31.25	71.25	66.875	35	5	30	72	142	face 1	face 7	face 9	face 7	face 3	face 1	face 3	face 9	face 6	face 3	face 8	face 3	face 7	face 1	face 8	face 4	face 3	face 6	face 9	face 2	face 8	face 3	face 2	80	70	75	60	80	90	75	80	85	80
48	20	Female	Male	Green Player1	47	strangers	37.5	62.5	31.25	52.5	43.25	5	35	-30	44	181	face 1	face 7	face 9	face 7	face 3	face 1	face 1	face 9	face 6	face 3	face 8	face 2	face 7	face 6	face 8	face 7	face 4	face 6	face 4	face 2	face 5	face 3	face 2	100	70	75	45	85	90	20	65	40	35
49	19	Male	Female	Blue Player2	50	strangers	62.5	12.5	0	48.75	53.125	9	23	-14	70	134	face 1	face 3	face 7	face 7	face 3	face 1	face 3	face 9	face 7	face 5	face 4	face 4	face 6	face 7	face 8	face 7	face 4	face 1	face 3	face 9	face 7	face 5	face 3	95	60	30	40	50	75	80	90	60	20
50	20	Female	Male	Green Player1	49	strangers	87.5	37.5	0	61.875	45.5	23	9	14	72	155	face 1	face 3	face 7	face 7	face 3	face 1	face 3	face 9	face 7	face 5	face 4	face 4	face 6	face 7	face 8	face 7	face 4	face 1	face 3	face 9	face 7	face 5	face 3	98	80	30	50	90	99	90	85	50	20
51	19	Male	Female	Blue Player2	52	strangers	87.5	12.5	0	74.375	52.5	6	43	-37	71	158	face 1	face 3	face 5	face 7	face 3	face 1	face 3	face 9	face 7	face 5	face 8	face 4	face 3	face 1	face 8	face 7	face 3	face 3	face 3	face 9	face 9	face 5	face 8	99	75	50	95	75	95	95	45	50	60
52	19	Female	Male	Green Player1	51	strangers	87.5	12.5	0	86.25	68.75	43	6	37	75	165.951	face 1	face 3	face 5	face 7	face 3	face 1	face 3	face 9	face 7	face 5	face 8	face 4	face 3	face 1	face 8	face 7	face 3	face 3	face 3	face 9	face 9	face 5	face 8	100	90	80	80	100	100	90	90	70	80
53	31	Female	Male	Blue Player2	54	strangers	50	25	0	58.75	35	20	-5	25	64	148	face 1	face 7	face 1	face 7	face 3	face 1	face 3	face 6	face 6	face 7	face 8	face 5	face 7	face 7	face 8	face 7	face 3	face 4	face 3	face 8	face 7	face 5	face 8	100	100	50	100	50	100	100	10	50	50
54	31	Male	Female	Green Player1	53	strangers	75	50	0	81	53.125	-5	20	-25	61	172	face 1	face 7	face 1	face 7	face 3	face 1	face 3	face 6	face 6	face 7	face 8	face 5	face 7	face 7	face 8	face 7	face 3	face 4	face 3	face 8	face 7	face 5	face 8	100	90	70	40	90	90	40	65	80	40
55	23	Male	Male	Blue Player2	56	Good friend	75	25	0	71.875	53.75	37	31	6	88	142	face 1	face 7	face 7	face 7	face 3	face 1	face 3	face 6	face 7	face 5	face 8	face 5	face 9	face 7	face 8	face 7	face 3	face 1	face 3	face 9	face 4	face 5	face 6	90	65	75	80	50	85	90	55	65	90
56	24	Male	Male	Green Player1	55	Good friend	75	25	0	81.25	80	31	37	-6	73		face 1	face 7	face 7	face 7	face 3	face 1	face 3	face 6	face 7	face 5	face 8	face 5	face 9	face 7	face 8	face 7	face 3	face 1	face 3	face 9	face 4	face 5	face 6	100	25	90	90	90	100	90	80	90	80
[truncated: 131 more columns]

## Sheet: variable names
pno	pno
age	age
gender	own gender
partgen	partners gender
folder	folder
partnern	Partner's Pno
relation	relationship strength
strongpersuasion	Percentage persuasion when strong evidence
weakpersuasion	Percentage persuasion when weak evidence
Perc_disagree	Percentage of times disagree
cstrong	mean confidence when strong evidence
cweak	mean confidence when weak evidence
assertiv	Assertiveness score
Assertofpartner	Assertiveness score of one's partner
Assertdiff	Difference in assertiveness levels in the pair
needforc	Need for Cognition Total
needcl	need for closure score (Liars removed)
persona	Face selected on trial a
personb	Face selected on trial b
personc	Face selected on trial c
persond	Face selected on trial d
persone	Face selected on trial e
personf	Face selected on trial f
personi	Face selected on trial i
personj	Face selected on trial j
personk	Face selected on trial k
personl	Face selected on trial l
personm	Face selected on trial m
personn	Face selected on trial n
persono	Face selected on trial o
personp	Face selected on trial p
personq	Face selected on trial q
personr	Face selected on trial r
persons	Face selected on trial s
personw	Face selected on trial w
personx	Face selected on trial x
persony	Face selected on trial y
personz	Face selected on trial z
personaa	Face selected on trial aa
personbb	Face selected on trial bb
confa	Confidence in selected answer on trial a
confb	Confidence in selected answer on trial b
confc	Confidence in selected answer on trial c
confd	Confidence in selected answer on trial d
confe	Confidence in selected answer on trial e
conff	Confidence in selected answer on trial f
confi	Confidence in selected answer on trial i
confj	Confidence in selected answer on trial j
confk	Confidence in selected answer on trial k
confl	Confidence in selected answer on trial l
confm	Confidence in selected answer on trial m
confn	Confidence in selected answer on trial n
confo	Confidence in selected answer on trial o
confp	Confidence in selected answer on trial p
confq	Confidence in selected answer on trial q
confr	Confidence in selected answer on trial r
confs	Confidence in selected answer on trial s
confw	Confidence in selected answer on trial w
confx	Confidence in selected answer on trial x
confy	Confidence in selected answer on trial y
confz	Confidence in selected answer on trial z
confaa	Confidence in selected answer on trial aa
confbb	Confidence in selected answer on trial bb
agreea	agreement or not on trial a	coding for agree
agreeb	agreement or not on trial b	1= both agree on answer that strong evidence supports
agreec	agreement or not on trial c	2= both agree on answer other than the one that strong evidence supports
agreed	agreement or not on trial d	3= no agreement
agreee	agreement or not on trial e
agreef	agreement or not on trial f
agreei	agreement or not on trial i
agreej	agreement or not on trial j
agreek	agreement or not on trial k
agreel	agreement or not on trial l
agreem	agreement or not on trial m
agreen	agreement or not on trial n
agreeo	agreement or not on trial o
agreep	agreement or not on trial p
agreeq	agreement or not on trial q
agreer	agreement or not on trial r
agrees	agreement or not on trial s
agreew	agreement or not on trial w
agreex	agreement or not on trial x
agreey	agreement or not on trial y
agreez	agreement or not on trial z
agreeaa	agreement or not on trial aa
agreebb	agreement or not on trial bb
rat1	Rathus assertiveness raw score on item 1
rat2	Rathus assertiveness raw score on item 2
rat3	Rathus assertiveness raw score on item 3
rat4	Rathus assertiveness raw score on item 4
rat5	Rathus assertiveness raw score on item 5
rat6	Rathus assertiveness raw score on item 6
rat7	Rathus assertiveness raw score on item 7
rat8	Rathus assertiveness raw score on item 8
rat9	Rathus assertiveness raw score on item 9
rat10	Rathus assertiveness raw score on item 10
rat11	Rathus assertiveness raw score on item 11
rat12	Rathus assertiveness raw score on item 12
rat13	Rathus assertiveness raw score on item 13
rat14	Rathus assertiveness raw score on item 14
rat15	Rathus assertiveness raw score on item 15
rat16	Rathus assertiveness raw score on item 16
rat17	Rathus assertiveness raw score on item 17
rat18	Rathus assertiveness raw score on item 18
rat19	Rathus assertiveness raw score on item 19
rat20	Rathus assertiveness raw score on item 20
rat21	Rathus assertiveness raw score on item 21
rat22	Rathus assertiveness raw score on item 22
rat23	Rathus assertiveness raw score on item 23
rat24	Rathus assertiveness raw score on item 24
rat25	Rathus assertiveness raw score on item 25
rat26	Rathus assertiveness raw score on item 26
rat27	Rathus assertiveness raw score on item 27
rat28	Rathus assertiveness raw score on item 28
rat29	Rathus assertiveness raw score on item 29
rat30	Rathus assertiveness raw score on item 30
nclose1	need for closure raw score on item 1
nclose2	need for closure raw score on item 2
nclose3	need for closure raw score on item 3
nclose4	need for closure raw score on item 4
nclose5	need for closure raw score on item 5
nclose6	need for closure raw score on item 6
nclose7	need for closure raw score on item 7
nclose8	need for closure raw score on item 8
nclose9	need for closure raw score on item 9
nclose10	need for closure raw score on item 10
nclose11	need for closure raw score on item 11
nclose12	need for closure raw score on item 12
nclose13	need for closure raw score on item 13
nclose14	need for closure raw score on item 14
nclose15	need for closure raw score on item 15
nclose16	need for closure raw score on item 16
nclose17	need for closure raw score on item 17
nclose18	need for closure raw score on item 18
nclose19	need for closure raw score on item 19
nclose20	need for closure raw score on item 20
nclose21	need for closure raw score on item 21
nclose22	need for closure raw score on item 22
nclose23	need for closure raw score on item 23
nclose24	need for closure raw score on item 24
nclose25	need for closure raw score on item 25
nclose26	need for closure raw score on item 26
nclose27	need for closure raw score on item 27
nclose28	need for closure raw score on item 28
nclose29	need for closure raw score on item 29
nclose30	need for closure raw score on item 30
nclose31	need for closure raw score on item 31
nclose32	need for closure raw score on item 32
nclose33	need for closure raw score on item 33
nclose34	need for closure raw score on item 34
nclose35	need for closure raw score on item 35
nclose36	need for closure raw score on item 36
nclose37	need for closure raw score on item 37
nclose38	need for closure raw score on item 38
nclose39	need for closure raw score on item 39
nclose40	need for closure raw score on item 40
nclose41	need for closure raw score on item 41
nclose42	need for closure raw score on item 42
nclose43	need for closure raw score on item 43
nclose44	need for closure raw score on item 44
nclose45	need for closure raw score on item 45
nclose46	need for closure raw score on item 46
nclose47	need for closure raw score on item 47
nfc1	need for cognition raw score on item 1
nfc2	need for cognition raw score on item 2
nfc3	need for cognition raw score on item 3
nfc4	need for cognition raw score on item 4
nfc5	need for cognition raw score on item 5
nfc6	need for cognition raw score on item 6
nfc7	need for cognition raw score on item 7
nfc8	need for cognition raw score on item 8
nfc9	need for cognition raw score on item 9
nfc10	need for cognition raw score on item 10
nfc11	need for cognition raw score on item 11
nfc12	need for cognition raw score on item 12
nfc13	need for cognition raw score on item 13
nfc14	need for cognition raw score on item 14
nfc15	need for cognition raw score on item 15
nfc16	need for cognition raw score on item 16
nfc17	need for cognition raw score on item 17
nfc18	need for cognition raw score on item 18
