# Supplementary material for: The Persuasive Power of Knowledge: Testing the Confidence Heuristic
Source: J Exp Psychol Gen. 2018 Aug 23;147(10):1431–44. doi: 10.1037/xge0000471 (PMC6166527; doi:10.1037/xge0000471)
Supplement: Supplementary file 2 [file ConfidenceDataStudy2.zip]

Archive with 1 entries (1 files):
- ConfidenceDataStudy2.xlsx
