# Supplementary material for: The Persuasive Power of Knowledge: Testing the Confidence Heuristic
Source: J Exp Psychol Gen. 2018 Aug 23;147(10):1431–44. doi: 10.1037/xge0000471 (PMC6166527; doi:10.1037/xge0000471)
Supplement: Supplementary file 2 [file ConfidenceDataStudy2.zip › ConfidenceDataStudy2.xlsx]

## Sheet: CH2_data_new
pno	pairnumb	partnern	folder	age	gender	partgen	pairgen	relation	strongpersuasion	weakpersuasion	Perc_disagree	cstrong	cweak	dogmatis	dogmaparter	Dogdiff	assertiv	Assertofpartner	Assertdiff	needforc	needclos	sh6ans	sh7ans	sh8ans	sh9ans	sh10ans	sh11ans	sh12ans	sh13ans	sh14ans	sh15ans	sh16ans	sh17ans	sh18ans	sh19ans	sh20ans	sh21ans	agree6	agree7	agree8	agree9	agree10	agree11	agree12	agree13	agree14	agree15	agree16	agree17
1	1	2	B Player2	20	Female	Female	FF	strangers	100	0	0	87	68.3333	71	89	-18	3.10345	33	-30	52.9412	188.488	B	A	A	B	B	A	A	A	A	B	A	A	B	B	B	B	agree correct shape	agree correct shape	agree correct shape	agree correct shape	agree correct shape	agree correct shape	agree correct shape	agree correct shape	agree correct shape	disagree	agree correct shape	agree correct shape
2	1	1	A player1	23	Female	Female	FF	strangers	100	0	0	78.3333	25	89	71	18	33	3	30	70	147	B	A	A	B	B	A	A	A	A	A	A	A	B	A	B	B	agree correct shape	agree correct shape	agree correct shape	agree correct shape	agree correct shape	agree correct shape	agree correct shape	agree correct shape	agree correct shape	disagree	agree correct shape	agree correct shape
3	2	4	A player1	19	Female	Male	MF	strangers	83.3333	0	8.33333	85	55	96	87	9	17	26	-9	73	159	B	A	A	B	B	A	A	A	A	B	A	A	B	A	B	B	agree correct shape	agree correct shape	agree correct shape	agree correct shape	agree correct shape	agree correct shape	agree correct shape	agree correct shape	agree correct shape	agree correct shape	disagree	agree correct shape
4	2	3	B Player2	19	Male	Female	MF	strangers	100	0	8.33333	100	76.6667	87	96	-9	26	17	9	55	157	B	A	A	B	B	A	A	A	A	B	B	A	B	B	B	B	agree correct shape	agree correct shape	agree correct shape	agree correct shape	agree correct shape	agree correct shape	agree correct shape	agree correct shape	agree correct shape	agree correct shape	disagree	agree correct shape
5	3	6	A player1	19	Male	Female	MF	strangers	100	0	0	90	86.6667	70	92	-22	-36	4	-40	54	143	B	A	A	B	B	A	A	A	A	B	A	A	B	B	A	B	agree correct shape	agree correct shape	agree correct shape	agree correct shape	agree correct shape	agree correct shape	agree correct shape	agree correct shape	agree correct shape	agree correct shape	agree correct shape	agree correct shape
6	3	5	B Player2	20	Female	Male	MF	strangers	100	0	0	87.5	66.6667	92	70	22	4	-36	40	63	135	B	A	A	B	B	A	A	A	A	B	A	A	B	B	A	B	agree correct shape	agree correct shape	agree correct shape	agree correct shape	agree correct shape	agree correct shape	agree correct shape	agree correct shape	agree correct shape	agree correct shape	agree correct shape	agree correct shape
7	4	8	A player1	20	Female	Male	MF	Friend	83.3333	0	8.33333	83.3333	70	100	84	16	31	14	17	61	138	B	A	A	B	B	A	A	A	A	A	A	A	B	A	A	B	agree correct shape	agree correct shape	agree correct shape	agree correct shape	disagree	agree correct shape	agree correct shape	agree correct shape	agree correct shape	disagree	agree correct shape	agree correct shape
8	4	7	B Player2	18	Male	Female	MF	Friend	100	0	8.33333	80.8333	71.6667	84	100	-16	14	31	-17	62	159	B	A	A	B	A	A	A	A	A	B	A	A	B	B	A	B	agree correct shape	agree correct shape	agree correct shape	agree correct shape	disagree	agree correct shape	agree correct shape	agree correct shape	agree correct shape	disagree	agree correct shape	agree correct shape
9	5	10	B Player2	18	Female	Female	FF	Friend	100	0	0	76.6667	46.6667	90	102	-12	11	26	-15	55	144	B	A	A	B	B	A	A	A	A	B	A	A	B	B	B	B	agree correct shape	agree correct shape	agree correct shape	agree correct shape	agree correct shape	agree correct shape	agree correct shape	agree correct shape	agree correct shape	disagree	agree correct shape	agree correct shape
10	5	9	A player1	21	Female	Female	FF	Friend	100	0	0	61.6667	31.6667	102	90	12	26	11	15	59	98	B	A	A	B	B	A	A	A	A	A	A	A	B	A	B	B	agree correct shape	agree correct shape	agree correct shape	agree correct shape	agree correct shape	agree correct shape	agree correct shape	agree correct shape	agree correct shape	disagree	agree correct shape	agree correct shape
11	6	12	B Player2	18	Female	Female	FF	strangers	83.3333	0	25	90	83.3333	100	99	1	2	-33	35	64	123	B	A	A	B	A	A	A	A	A	B	A	B	B	B	A	B	agree correct shape	agree correct shape	agree correct shape	agree correct shape	disagree	agree correct shape	agree correct shape	agree correct shape	agree correct shape	disagree	agree correct shape	disagree
12	6	11	A player1	19	Female	Female	FF	strangers	66.6667	0	25	71.6667	48.3333	99	100	-1	-33	2	-35	46	128	B	A	A	B	B	A	A	A	A	A	A	A	A	A	A	B	agree correct shape	agree correct shape	agree correct shape	agree correct shape	disagree	agree correct shape	agree correct shape	agree correct shape	agree correct shape	disagree	agree correct shape	disagree
13	7	14	A player1	19	Male	Female	MF	strangers	100	0	0	91.6667	54.1667	104	89	15	9	-17	26	44	140	B	A	A	B	B	A	A	A	A	A	A	A	B	A	A	B	agree correct shape	agree correct shape	agree correct shape	agree correct shape	agree correct shape	agree correct shape	agree correct shape	agree correct shape	agree correct shape	agree correct shape	agree correct shape	agree correct shape
14	7	13	B Player2	21	Female	Male	MF	strangers	100	0	0	93.3333	85	89	104	-15	-17	9	-26	58	149	B	A	A	B	B	A	A	A	A	A	A	A	B	A	A	B	agree correct shape	agree correct shape	agree correct shape	agree correct shape	agree correct shape	agree correct shape	agree correct shape	agree correct shape	agree correct shape	agree correct shape	agree correct shape	agree correct shape
15	8	16	B Player2	20	Male	Female	MF	strangers	100	0	0	91.6667	70	88	72	16	-5	-34	29	73	131	B	A	A	B	B	A	A	A	A	B	A	A	B	B	A	B	agree correct shape	agree correct shape	agree correct shape	agree correct shape	agree correct shape	agree correct shape	agree correct shape	agree correct shape	agree correct shape	disagree	agree correct shape	agree correct shape
16	8	15	A player1	19	Female	Male	MF	strangers	100	0	0	71.6667	54.1667	72	88	-16	-34	-5	-29	60	149	B	A	A	B	B	A	A	A	A	A	A	A	B	A	A	B	agree correct shape	agree correct shape	agree correct shape	agree correct shape	agree correct shape	agree correct shape	agree correct shape	agree correct shape	agree correct shape	disagree	agree correct shape	agree correct shape
17	9	18	A player1	18	Male	Female	MF	strangers	83.3333	0	0	87.5	74.1667	95	101	-6	-28	17	-45	51	173	B	A	A	B	B	A	A	A	A	A	A	B	B	A	A	B	agree correct shape	agree correct shape	agree correct shape	agree correct shape	agree correct shape	agree correct shape	agree correct shape	agree correct shape	agree correct shape	agree correct shape	agree correct shape	agree incorrect shape
18	9	17	B Player2	18	Female	Male	MF	strangers	100	16.6667	0	100	95	101	95	6	17	-28	45	74	144	B	A	A	B	B	A	A	A	A	A	A	B	B	A	A	B	agree correct shape	agree correct shape	agree correct shape	agree correct shape	agree correct shape	agree correct shape	agree correct shape	agree correct shape	agree correct shape	agree correct shape	agree correct shape	agree incorrect shape
19	10	20	A player1	18	Male	Female	MF	strangers	66.6667	0	33.3333	91.6667	70.8333	74	100	-26	-32	14	-46	64	154	B	A	B	B	B	A	B	A	A	A	A	A	B	A	A	B	agree correct shape	agree correct shape	disagree	agree correct shape	disagree	agree correct shape	disagree	agree correct shape	agree correct shape	disagree	agree correct shape	agree correct shape
20	10	19	B Player2	19	Female	Male	MF	strangers	66.6667	0	33.3333	80	50	100	74	26	14	-32	46	65	141	B	A	A	B	A	A	A	A	A	B	A	A	B	B	A	A	agree correct shape	agree correct shape	disagree	agree correct shape	disagree	agree correct shape	disagree	agree correct shape	agree correct shape	disagree	agree correct shape	agree correct shape
21	11	22	B Player2	18	Female	Female	FF	Good friend	100	0	16.6667	68.3333	50	95	92	3	-2	24	-26	48	140	B	A	A	B	B	A	A	A	A	B	B	B	B	B	B	B	agree correct shape	agree correct shape	agree correct shape	agree correct shape	agree correct shape	agree correct shape	agree correct shape	agree correct shape	agree correct shape	disagree	disagree	disagree
22	11	21	A player1	19	Female	Female	FF	Good friend	66.6667	0	16.6667	96.6667	67.5	92	95	-3	24	-2	26	51	152	B	A	A	B	B	A	A	A	A	A	A	A	B	B	A	B	agree correct shape	agree correct shape	agree correct shape	agree correct shape	agree correct shape	agree correct shape	agree correct shape	agree correct shape	agree correct shape	disagree	disagree	disagree
23	12	24	A player1	19	Female	Female	FF	weak acqaint	66.6667	0	33.3333	95	71.6667	77	83	-6	17	-31	48	41	158	B	A	A	A	B	A	A	A	B	A	A	A	B	A	A	B	agree correct shape	agree correct shape	agree correct shape	disagree	disagree	agree correct shape	agree correct shape	agree correct shape	disagree	disagree	agree correct shape	agree correct shape
24	12	23	B Player2	18	Female	Female	FF	weak acqaint	66.6667	0	33.3333	92.5	75	83	77	6	-31	17	-48	42	134	B	A	A	B	A	A	A	A	A	B	A	A	B	B	B	A	agree correct shape	agree correct shape	agree correct shape	disagree	disagree	agree correct shape	agree correct shape	agree correct shape	disagree	disagree	agree correct shape	agree correct shape
25	13	26	B Player2	18	Female	Female	FF	strangers	66.6667	16.6667	8.33333	83.3333	96.6667	93	73	20	-11	3	-14	57	146	B	A	A	B	B	A	B	B	A	A	A	A	B	B	B	B	agree correct shape	agree correct shape	agree correct shape	disagree	agree correct shape	agree correct shape	agree incorrect shape	agree incorrect shape	agree correct shape	agree correct shape	agree correct shape	agree correct shape
26	13	25	A player1	19	Female	Female	FF	strangers	83.3333	16.6667	8.33333	68.3333	51.6667	73	93	-20	3	-11	14	60	136	B	A	A	A	B	A	B	B	A	A	A	A	B	B	B	B	agree correct shape	agree correct shape	agree correct shape	disagree	agree correct shape	agree correct shape	agree incorrect shape	agree incorrect shape	agree correct shape	agree correct shape	agree correct shape	agree correct shape
27	14	28	A player1	19	Female	Female	FF	strangers	83.3333	0	16.6667	94.1667	80.8333	76	91	-15	0	-5	5	62	155	B	A	A	A	B	A	A	A	A	A	A	A	B	A	A	B	agree correct shape	agree correct shape	agree correct shape	disagree	agree correct shape	agree correct shape	agree correct shape	agree correct shape	agree correct shape	disagree	agree correct shape	agree correct shape
28	14	27	B Player2	18	Female	Female	FF	weak acqaint	83.3333	0	16.6667	86.5	72.5	91	76	15	-5	0	-5	70	136	B	A	A	B	B	A	A	A	A	B	A	A	B	B	A	A	agree correct shape	agree correct shape	agree correct shape	disagree	agree correct shape	agree correct shape	agree correct shape	agree correct shape	agree correct shape	disagree	agree correct shape	agree correct shape
29	15	30	A player1	19	Female	Female	FF	strangers	100	0	0	86.6667	76.5	83	73	10	3	-15	18	54	137	B	A	A	B	B	A	A	A	A	B	A	A	B	B	A	B	agree correct shape	agree correct shape	agree correct shape	agree correct shape	agree correct shape	agree correct shape	agree correct shape	agree correct shape	agree correct shape	agree correct shape	agree correct shape	agree correct shape
30	15	29	B Player2	18	Female	Female	FF	strangers	100	0	0	78.3333	45	73	83	-10	-15	3	-18	44	155	B	A	A	B	B	A	A	A	A	B	A	A	B	B	A	B	agree correct shape	agree correct shape	agree correct shape	agree correct shape	agree correct shape	agree correct shape	agree correct shape	agree correct shape	agree correct shape	agree correct shape	agree correct shape	agree correct shape
31	16	32	A player1	20	Female	Female	FF	strangers	100	0	0	100	90	73	96	-23	18	6	12	62	147	B	A	A	B	B	A	A	A	A	A	A	A	B	A	A	B	agree correct shape	agree correct shape	agree correct shape	agree correct shape	agree correct shape	agree correct shape	agree correct shape	agree correct shape	agree correct shape	agree correct shape	agree correct shape	agree correct shape
32	16	31	B Player2	18	Female	Female	FF	strangers	100	0	0	76.3333	76.6667	96	73	23	6	18	-12	33	153	B	A	A	B	B	A	A	A	A	A	A	A	B	B	A	B	agree correct shape	agree correct shape	agree correct shape	agree correct shape	agree correct shape	agree correct shape	agree correct shape	agree correct shape	agree correct shape	agree correct shape	agree correct shape	agree correct shape
33	17	34	A player1	19	Male	Male	MM	Friend	83.3333	0	0	100	100	84	101	-17	25	24	1	58	121	B	A	A	B	B	A	A	B	A	A	A	A	B	B	A	B	agree correct shape	agree correct shape	agree correct shape	agree correct shape	agree correct shape	agree correct shape	agree correct shape	agree incorrect shape	agree correct shape	disagree	agree correct shape	agree correct shape
34	17	33	B Player2	19	Male	Male	MM	Friend	100	16.6667	0	88.3333	86.6667	101	84	17	24	25	-1	66	131	B	A	A	B	B	A	A	B	A	B	A	A	B	B	A	B	agree correct shape	agree correct shape	agree correct shape	agree correct shape	agree correct shape	agree correct shape	agree correct shape	agree incorrect shape	agree correct shape	disagree	agree correct shape	agree correct shape
35	18	36	A player1	19	Female	Female	FF	strangers	83.3333	33.3333	0	80	58.3333	100	92	8	11	42	-31	54	143	B	A	B	B	B	A	B	B	A	A	A	A	B	B	A	B	agree correct shape	agree correct shape	agree incorrect shape	agree correct shape	agree correct shape	agree correct shape	agree incorrect shape	agree incorrect shape	agree correct shape	disagree	agree correct shape	agree correct shape
36	18	35	B Player2	20	Female	Female	FF	strangers	66.6667	16.6667	0	66.6667	50	92	100	-8	42	11	31	55	133	B	A	B	B	B	A	B	B	A	B	A	A	B	B	A	B	agree correct shape	agree correct shape	agree incorrect shape	agree correct shape	agree correct shape	agree correct shape	agree incorrect shape	agree incorrect shape	agree correct shape	disagree	agree correct shape	agree correct shape
37	19	38	B Player2	19	Female	Female	FF	weak acqaint	83.3333	0	0	91.6667	60	64	91	-27	32	-37	69	72	131	B	A	A	A	B	A	A	A	A	A	A	A	B	A	B	B	agree correct shape	agree correct shape	agree correct shape	agree incorrect shape	agree correct shape	agree correct shape	agree correct shape	agree correct shape	agree correct shape	agree correct shape	agree correct shape	agree correct shape
38	19	37	A player1	18	Female	Female	FF	regular acqaint	100	16.6667	0	80.8333	8.33333	91	64	27	-37	32	-69	38	148	B	A	A	A	B	A	A	A	A	A	A	A	B	A	B	B	agree correct shape	agree correct shape	agree correct shape	agree incorrect shape	agree correct shape	agree correct shape	agree correct shape	agree correct shape	agree correct shape	agree correct shape	agree correct shape	agree correct shape
39	20	40	A player1	19	Female	Female	FF	strangers	100	33.3333	0	86.6667	61.6667	91	90	1	-58	9	-67	69	148	B	A	A	A	B	A	B	A	A	A	A	A	B	A	A	B	agree correct shape	agree correct shape	agree correct shape	agree incorrect shape	agree correct shape	agree correct shape	agree incorrect shape	agree correct shape	agree correct shape	disagree	agree correct shape	agree correct shape
40	20	39	B Player2	19	Female	Female	FF	strangers	66.6667	0	0	73.3333	66.6667	90	91	-1	9	-58	67	53	124	B	A	A	A	B	A	B	A	A	B	A	A	B	A	A	B	agree correct shape	agree correct shape	agree correct shape	agree incorrect shape	agree correct shape	agree correct shape	agree incorrect shape	agree correct shape	agree correct shape	disagree	agree correct shape	agree correct shape
41	21	43	B Player2	36	Female	Female	FF	Friend	83.3333	0	25	98.3333	78.3333	100	118	-18	66	27	39	35	192	B	B	A	B	B	A	A	B	A	B	A	A	B	B	B	B	agree correct shape	disagree	agree correct shape	agree correct shape	agree correct shape	agree correct shape	agree correct shape	disagree	disagree	agree correct shape	agree correct shape	agree correct shape
43	21	41	A player1	33	Female	Female	FF	Friend	66.6667	0	25	74.1667	79.1667	99	100	18	25	66	-39	59	145	B	A	A	B	B	A	A	A	B	B	A	A	B	B	B	B	agree correct shape	disagree	agree correct shape	agree correct shape	agree correct shape	agree correct shape	agree correct shape	disagree	disagree	agree correct shape	agree correct shape	agree correct shape
42	22	44	A player1	31	Male	Female	MF	strangers	83.3333	0	0	90	60	118	76	23	27	-10	35	79	123	B	A	A	B	B	A	A	A	A	B	A	B	B	A	A	B	agree correct shape	agree correct shape	agree correct shape	agree correct shape	agree correct shape	agree correct shape	agree correct shape	agree correct shape	agree correct shape	agree correct shape	agree correct shape	agree incorrect shape
44	22	42	B Player2	20	Female	Male	MF	strangers	100	16.6667	0	100	76.6667	76	99	-23	-10	25	-35	69	132	B	A	A	B	B	A	A	A	A	B	A	B	B	A	A	B	agree correct shape	agree correct shape	agree correct shape	agree correct shape	agree correct shape	agree correct shape	agree correct shape	agree correct shape	agree correct shape	agree correct shape	agree correct shape	agree incorrect shape
45	23	46	A player1	19	Female	Male	MF	strangers	66.6667	0	16.6667	92.6667	88.3333	92	91	1	37	24	13	60	133	B	A	B	B	A	A	A	A	A	A	A	A	B	A	A	B	agree correct shape	agree correct shape	disagree	agree correct shape	agree incorrect shape	agree correct shape	agree correct shape	agree correct shape	agree correct shape	disagree	agree correct shape	agree correct shape
46	23	45	B Player2	19	Male	Female	MF	strangers	83.3333	16.6667	16.6667	75	61.6667	91	92	-1	24	37	-13	67	157	B	A	A	B	A	A	A	A	A	B	A	A	B	A	B	A	agree correct shape	agree correct shape	disagree	agree correct shape	agree incorrect shape	agree correct shape	agree correct shape	agree correct shape	agree correct shape	disagree	agree correct shape	agree correct shape
47	24	48	A player1	20	Male	Female	MF	strangers	50	0	0	64.8333	65	80	84	-4	-21	29	-50	69	99	B	A	A	B	B	A	A	B	A	A	B	B	B	B	B	B	agree correct shape	agree correct shape	agree correct shape	agree correct shape	agree correct shape	agree correct shape	agree correct shape	agree incorrect shape	agree correct shape	disagree	agree incorrect shape	agree incorrect shape
48	24	47	B Player2	19	Female	Male	MF	strangers	100	50	0	98.3333	85	84	80	4	29	-21	50	63	170	B	A	A	B	B	A	A	B	A	B	B	B	B	B	B	B	agree correct shape	agree correct shape	agree correct shape	agree correct shape	agree correct shape	agree correct shape	agree correct shape	agree incorrect shape	agree correct shape	disagree	agree incorrect shape	agree incorrect shape
54	25	49	B Player2	20	Male	Female	MF	strangers	66.6667	16.6667	0	82.5	86.6667	94	91	-9	-32	-10	22	65	146	B	A	A	A	B	A	A	A	A	A	A	B	A	A	B	B	agree correct shape	agree correct shape	agree correct shape	agree incorrect shape	agree correct shape	agree correct shape	agree correct shape	agree correct shape	agree correct shape	agree correct shape	agree correct shape	agree incorrect shape
49	25	54	A player1	18	Female	Male	MF	strangers	83.3333	33.3333	0	66.6667	66.6667	82	82	9	12	12	-22	73	143	B	A	A	A	B	A	A	A	A	A	A	B	A	A	B	B	agree correct shape	agree correct shape	agree correct shape	agree incorrect shape	agree correct shape	agree correct shape	agree correct shape	agree correct shape	agree correct shape	agree correct shape	agree correct shape	agree incorrect shape
50	26	53	B Player2	19	Female	Male	MF	strangers	83.3333	0	0	76.6667	80	91	79	-1	-10	33	-27	49	157	B	A	A	B	B	A	B	A	A	B	A	A	B	B	A	B	agree correct shape	agree correct shape	agree correct shape	agree correct shape	agree correct shape	agree correct shape	agree incorrect shape	agree correct shape	agree correct shape	disagree	agree correct shape	agree correct shape
53	26	50	A player1	20	Male	Female	MF	strangers	100	16.6667	0	96.6667	88.3333	101	78	1	34	6	27	52	125	B	A	A	B	B	A	B	A	A	A	A	A	B	B	A	B	agree correct shape	agree correct shape	agree correct shape	agree correct shape	agree correct shape	agree correct shape	agree incorrect shape	agree correct shape	agree correct shape	disagree	agree correct shape	agree correct shape
51	27	52	A player1	20	Female	Male	MF	strangers	66.6667	33.3333	0	81.6667	79.1667	78	94	7	6	-32	66	60	144	B	A	A	B	B	A	B	B	B	A	A	B	B	B	A	B	agree correct shape	agree correct shape	agree correct shape	agree correct shape	agree correct shape	agree correct shape	agree incorrect shape	agree incorrect shape	agree incorrect shape	agree correct shape	agree correct shape	agree incorrect shape
52	27	51	B Player2	18	Male	Female	MF	strangers	66.6667	33.3333	0	84.5	68.3333	79	101	-7	33	34	-66	40	141	B	A	A	B	B	A	B	B	B	A	A	B	B	B	A	B	agree correct shape	agree correct shape	agree correct shape	agree correct shape	agree correct shape	agree correct shape	agree incorrect shape	agree incorrect shape	agree incorrect shape	agree correct shape	agree correct shape	agree incorrect shape
55	28	56	A player1	20	Female	Male	MF	strangers	83.3333	0	8.33333	85	71.6667	71	80	-9	-41	-21	-20	68	148	B	A	A	B	B	A	A	B	A	A	A	A	B	A	B	B	agree correct shape	agree correct shape	agree correct shape	agree correct shape	agree correct shape	agree correct shape	agree correct shape	disagree	agree correct shape	disagree	agree correct shape	agree correct shape
56	28	55	B Player2	20	Male	Female	MF	strangers	100	0	8.33333	78.3333	67.5	80	71	9	-21	-41	20	63	161	B	A	A	B	B	A	A	A	A	B	A	A	B	A	B	B	agree correct shape	agree correct shape	agree correct shape	agree correct shape	agree correct shape	agree correct shape	agree correct shape	disagree	agree correct shape	disagree	agree correct shape	agree correct shape
57	29	58	A player1	19	Male	Female	MF	strangers	66.6667	0	0	75	65	80	78	2	12	40	-28	68	153	B	A	A	B	A	A	A	A	A	A	A	B	B	A	B	B	agree correct shape	agree correct shape	agree correct shape	agree correct shape	agree incorrect shape	agree correct shape	agree correct shape	agree correct shape	agree correct shape	disagree	agree correct shape	agree incorrect shape
58	29	57	B Player2	19	Female	Male	MF	strangers	100	33.3333	0	80	83.3333	78	80	-2	40	12	28	61	146	B	A	A	B	A	A	A	A	A	B	A	B	B	B	B	B	agree correct shape	agree correct shape	agree correct shape	agree correct shape	agree incorrect shape	agree correct shape	agree correct shape	agree correct shape	agree correct shape	disagree	agree correct shape	agree incorrect shape
59	30	60	A player1	19	Male	Female	MF	Friend	83.3333	0	0	100	85	93	94	-1	16	-10	26	69	136	B	A	A	B	B	A	A	A	A	A	A	A	B	A	A	A	agree correct shape	agree correct shape	agree correct shape	agree correct shape	agree correct shape	agree correct shape	agree correct shape	agree correct shape	agree correct shape	disagree	agree correct shape	agree correct shape
60	30	59	B Player2	19	Female	Male	MF	Friend	100	16.6667	0	91.6667	55	94	93	1	-10	16	-26	55	133	B	A	A	B	B	A	A	A	A	B	A	A	B	B	B	A	agree correct shape	agree correct shape	agree correct shape	agree correct shape	agree correct shape	agree correct shape	agree correct shape	agree correct shape	agree correct shape	disagree	agree correct shape	agree correct shape
61	31	62	B Player2	19	Female	Male	MF	strangers	50	16.6667	16.6667	91.6667	78.3333	86	72	14	-11	-37	26	72	153	B	A	B	B	B	A	B	B	A	B	A	B	B	B	A	B	agree correct shape	agree correct shape	agree incorrect shape	disagree	agree correct shape	agree correct shape	agree incorrect shape	disagree	agree correct shape	disagree	agree correct shape	agree incorrect shape
62	31	61	A player1	19	Male	Female	MF	strangers	66.6667	33.3333	16.6667	85.8333	85	72	86	-14	-37	-11	-26	65	166	B	A	B	A	B	A	B	A	A	A	A	B	B	B	A	B	agree correct shape	agree correct shape	agree incorrect shape	disagree	agree correct shape	agree correct shape	agree incorrect shape	disagree	agree correct shape	disagree	agree correct shape	agree incorrect shape
63	32	64	A player1	20	Male	Female	MF	strangers	100	0	0	76.6667	64.1667	109	93	16	10	-25	35	73	140	B	A	A	B	B	A	A	A	A	A	A	A	B	B	A	B	agree correct shape	agree correct shape	agree correct shape	agree correct shape	agree correct shape	agree correct shape	agree correct shape	agree correct shape	agree correct shape	agree correct shape	agree correct shape	agree correct shape
64	32	63	B Player2	18	Female	Male	MF	strangers	100	0	0	73.3333	70	93	109	-16	-25	10	-35	51	130	B	A	A	B	B	A	A	A	A	A	A	A	B	B	A	B	agree correct shape	agree correct shape	agree correct shape	agree correct shape	agree correct shape	agree correct shape	agree correct shape	agree correct shape	agree correct shape	agree correct shape	agree correct shape	agree correct shape
65	33	66	B Player2	18	Female	Male	MF	strangers	100	0	0	80	61.6667	74	94	-20	-25	-5	-20	53	145	B	A	A	B	B	A	A	A	A	B	A	A	B	B	B	B	agree correct shape	agree correct shape	agree correct shape	agree correct shape	agree correct shape	agree correct shape	agree correct shape	agree correct shape	agree correct shape	agree correct shape	agree correct shape	agree correct shape
66	33	65	A player1	22	Male	Female	MF	strangers	100	0	0	78.3333	55	94	74	20	-5	-25	20	77	160	B	A	A	B	B	A	A	A	A	B	A	A	B	B	B	B	agree correct shape	agree correct shape	agree correct shape	agree correct shape	agree correct shape	agree correct shape	agree correct shape	agree correct shape	agree correct shape	agree correct shape	agree correct shape	agree correct shape
67	34	68	B Player2	20	Male	Female	MF	strangers	100	16.6667	0	86.6667	55	68	88	-20	1	6	-5	52	154	B	A	A	B	B	A	A	A	A	B	A	B	B	B	A	B	agree correct shape	agree correct shape	agree correct shape	agree correct shape	agree correct shape	agree correct shape	agree correct shape	agree correct shape	agree correct shape	disagree	agree correct shape	agree incorrect shape
68	34	67	A player1	19	Female	Male	MF	strangers	83.3333	0	0	90	61.6667	88	68	20	6	1	5	67	127	B	A	A	B	B	A	A	A	A	A	A	B	B	B	A	B	agree correct shape	agree correct shape	agree correct shape	agree correct shape	agree correct shape	agree correct shape	agree correct shape	agree correct shape	agree correct shape	disagree	agree correct shape	agree incorrect shape
69	35	70	A player1	20	Male	Female	MF	strangers	83.3333	0	16.6667	90	78.3333	84	84	0	1	21	-20	67	146	B	A	A	A	B	A	A	A	A	A	A	A	A	A	A	A	agree correct shape	agree correct shape	agree correct shape	disagree	agree correct shape	agree correct shape	agree correct shape	agree correct shape	agree correct shape	disagree	agree correct shape	agree correct shape
70	35	69	B Player2	18	Female	Male	MF	strangers	66.6667	16.6667	16.6667	73.3333	36.6667	84	84	0	21	1	20	67	149	B	A	A	B	B	A	A	A	A	B	A	A	B	B	B	A	agree correct shape	agree correct shape	agree correct shape	disagree	agree correct shape	agree correct shape	agree correct shape	agree correct shape	agree correct shape	disagree	agree correct shape	agree correct shape
71	36	72	B Player2	20	Male	Male	MM	Friend	100	16.6667	0	90	75.8333	75	85	-10	23	19	4	67	158	B	A	A	B	B	A	A	B	A	B	A	A	B	B	A	B	agree correct shape	agree correct shape	agree correct shape	agree correct shape	agree correct shape	agree correct shape	agree correct shape	agree incorrect shape	agree correct shape	agree correct shape	agree correct shape	agree correct shape
72	36	71	A player1	20	Male	Male	MM	Good friend	83.3333	0	0	85	80	85	75	10	19	23	-4	81	122	B	A	A	B	B	A	A	B	A	B	A	A	B	B	A	B	agree correct shape	agree correct shape	agree correct shape	agree correct shape	agree correct shape	agree correct shape	agree correct shape	agree incorrect shape	agree correct shape	agree correct shape	agree correct shape	agree correct shape
73	37	74	B Player2	21	Male	Male	MM	Good friend	83.3333	0	0	49.3333	55.5	68	84	-16	3	-2	5	55	157.756	B	A	B	B	B	A	A	A	A	A	A	A	B	B	A	B	agree correct shape	agree correct shape	agree incorrect shape	agree correct shape	agree correct shape	agree correct shape	agree correct shape	agree correct shape	agree correct shape	agree correct shape	agree correct shape	agree correct shape
74	37	73	A player1	20	Male	Male	MM	Good friend	100	16.6667	0	95.8333	47.5	84	68	16	-2	3	-5	60	154	B	A	B	B	B	A	A	A	A	A	A	A	B	B	A	B	agree correct shape	agree correct shape	agree incorrect shape	agree correct shape	agree correct shape	agree correct shape	agree correct shape	agree correct shape	agree correct shape	agree correct shape	agree correct shape	agree correct shape
75	38	76	A player1	23	Male	Male	MM	regular acqaint	83.3333	33.3333	0	88.3333	90	52	67	-15	-4	6	-10	54	141	B	A	A	B	B	A	A	B	B	B	A	A	A	B	A	B	agree correct shape	agree correct shape	agree correct shape	agree correct shape	agree correct shape	agree correct shape	agree correct shape	agree incorrect shape	agree incorrect shape	agree correct shape	agree correct shape	agree correct shape
76	38	75	B Player2	19	Male	Male	MM	regular acqaint	66.6667	16.6667	0	65	55.8333	67	52	15	6	-4	10	72	153	B	A	A	B	B	A	A	B	B	B	A	A	A	B	A	B	agree correct shape	agree correct shape	agree correct shape	agree correct shape	agree correct shape	agree correct shape	agree correct shape	agree incorrect shape	agree incorrect shape	agree correct shape	agree correct shape	agree correct shape
77	39	78	B Player2	21	Male	Male	MM	Friend	83.3333	0	8.33333	81.6667	43.3333	83	92	-9	-12	-2	-10	61	151	B	A	A	B	B	A	A	A	A	A	A	A	B	B	A	B	agree correct shape	agree correct shape	agree correct shape	disagree	agree correct shape	agree correct shape	agree correct shape	agree correct shape	agree correct shape	agree correct shape	agree correct shape	agree correct shape
78	39	77	A player1	21	Male	Male	MM	Friend	100	0	8.33333	81.6667	66.6667	92	83	9	-2	-12	10	49	155	B	A	A	A	B	A	A	A	A	A	A	A	B	A	A	B	agree correct shape	agree correct shape	agree correct shape	disagree	agree correct shape	agree correct shape	agree correct shape	agree correct shape	agree correct shape	agree correct shape	agree correct shape	agree correct shape
79	40	80	A player1	21	Male	Male	MM	Good friend	66.6667	16.6667	0	83.3333	66.6667	87	77	10	12	-12	24	62	146	B	A	A	B	B	A	B	B	A	A	A	B	B	B	A	B	agree correct shape	agree correct shape	agree correct shape	agree correct shape	agree correct shape	agree correct shape	agree incorrect shape	agree incorrect shape	agree correct shape	agree correct shape	agree correct shape	agree incorrect shape
80	40	79	B Player2	21	Male	Male	MM	Good friend	83.3333	33.3333	0	80	56.6667	77	87	-10	-12	12	-24	70	128	B	A	A	B	B	A	B	B	A	A	A	B	B	B	A	B	agree correct shape	agree correct shape	agree correct shape	agree correct shape	agree correct shape	agree correct shape	agree incorrect shape	agree incorrect shape	agree correct shape	agree correct shape	agree correct shape	agree incorrect shape
81	41	82	B Player2	18	Male	Male	MM	weak acqaint	66.6667	0	16.6667	87	71.3333	72	81	-9	-15	-10	-5	48	151	B	A	A	B	B	A	A	A	A	B	A	A	B	B	A	B	agree correct shape	agree correct shape	disagree	agree correct shape	agree correct shape	agree correct shape	agree correct shape	agree correct shape	disagree	disagree	agree correct shape	agree correct shape
82	41	81	A player1	19	Male	Male	MM	weak acqaint	100	0	16.6667	80.8333	73.3333	81	72	9	-10	-15	5	55	145	B	A	B	B	B	A	A	A	B	A	A	A	B	A	A	B	agree correct shape	agree correct shape	disagree	agree correct shape	agree correct shape	agree correct shape	agree correct shape	agree correct shape	disagree	disagree	agree correct shape	agree correct shape
[truncated: 136 more columns]

## Sheet: Sheet1
pno	Participant number
pairnumb	pairnumber
partnern	Partner's Pno
folder	Folder P given
age	age of Participoant
gender	own gender
partgen	partners gender
pairgen	Pair gender match
relation	relationship with partner
strongpersuasion	Percentage persuasion when strong evidence
weakpersuasion	Percentage persuasion when weak evidence
Perc_disagree	Percentage of times disagree
cstrong	mn conf when strong evidence
cweak	mn conf when weak evidence
dogmatis	Dogmatism
dogmaparter	Dogmatism score of one's partner
Dogdiff	Dogmatism difference score between partners
assertiv	Assertiveness score
Assertofpartner	Assertiveness score of one's partner
Assertdiff	Difference in assertiveness levels in the pair
needforc	Need for Cognition Total
needclos	Need for closure score
sh6ans	shape selected on trial 6ans
sh7ans	shape selected on trial 7ans
sh8ans	shape selected on trial 8ans
sh9ans	shape selected on trial 9ans
sh10ans	shape selected on trial 10ans
sh11ans	shape selected on trial 11ans
sh12ans	shape selected on trial 12ans
sh13ans	shape selected on trial 13ans
sh14ans	shape selected on trial 14ans
sh15ans	shape selected on trial 15ans
sh16ans	shape selected on trial 16ans
sh17ans	shape selected on trial 17ans
sh18ans	shape selected on trial 18ans
sh19ans	shape selected on trial 19ans
sh20ans	shape selected on trial 20ans
sh21ans	shape selected on trial 21ans
agree6	agreement or not on trial 6	coding for agree
agree7	agreement or not on trial 7	1= both agree on answer that strong evidence supports
agree8	agreement or not on trial 8	2= both agree on answer other than the one that strong evidence supports
agree9	agreement or not on trial 9	3= no agreement
agree10	agreement or not on trial 10
agree11	agreement or not on trial 11
agree12	agreement or not on trial 12
agree13	agreement or not on trial 13
agree14	agreement or not on trial 14
agree15	agreement or not on trial 15
agree16	agreement or not on trial 16
agree17	agreement or not on trial 17
agree18	agreement or not on trial 18
agree19	agreement or not on trial 19
agree20	agreement or not on trial 20
agree21	agreement or not on trial 21
sh6con	Confidence in selected answer on trial 6con
sh7con	Confidence in selected answer on trial 7con
sh8con	Confidence in selected answer on trial 8con
sh9con	Confidence in selected answer on trial 9con
sh10con	Confidence in selected answer on trial 10con
sh11con	Confidence in selected answer on trial 11con
sh12con	Confidence in selected answer on trial 12con
sh13con	Confidence in selected answer on trial 13con
sh14con	Confidence in selected answer on trial 14con
sh15con	Confidence in selected answer on trial 15con
sh16con	Confidence in selected answer on trial 16con
sh17con	Confidence in selected answer on trial 17con
sh18con	Confidence in selected answer on trial 18con
sh19con	Confidence in selected answer on trial 19con
sh20con	Confidence in selected answer on trial 20con
sh21con	Confidence in selected answer on trial 21con
rok1	Rokeach Dogmatism raw score on item 1
rok2	Rokeach Dogmatism raw score on item 2
rok3	Rokeach Dogmatism raw score on item 3
rok4	Rokeach Dogmatism raw score on item 4
rok5	Rokeach Dogmatism raw score on item 5
rok6	Rokeach Dogmatism raw score on item 6
rok7	Rokeach Dogmatism raw score on item 7
rok8	Rokeach Dogmatism raw score on item 8
rok9	Rokeach Dogmatism raw score on item 9
rok10	Rokeach Dogmatism raw score on item 10
rok11	Rokeach Dogmatism raw score on item 11
rok12	Rokeach Dogmatism raw score on item 12
rok13	Rokeach Dogmatism raw score on item 13
rok14	Rokeach Dogmatism raw score on item 14
rok15	Rokeach Dogmatism raw score on item 15
rok16	Rokeach Dogmatism raw score on item 16
rok17	Rokeach Dogmatism raw score on item 17
rok18	Rokeach Dogmatism raw score on item 18
rok19	Rokeach Dogmatism raw score on item 19
rok20	Rokeach Dogmatism raw score on item 20
rat1	Rathus assertiveness raw score on item 1
rat2	Rathus assertiveness raw score on item 2
rat3	Rathus assertiveness raw score on item 3
rat4	Rathus assertiveness raw score on item 4
rat5	Rathus assertiveness raw score on item 5
rat6	Rathus assertiveness raw score on item 6
rat7	Rathus assertiveness raw score on item 7
rat8	Rathus assertiveness raw score on item 8
rat9	Rathus assertiveness raw score on item 9
rat10	Rathus assertiveness raw score on item 10
rat11	Rathus assertiveness raw score on item 11
rat12	Rathus assertiveness raw score on item 12
rat13	Rathus assertiveness raw score on item 13
rat14	Rathus assertiveness raw score on item 14
rat15	Rathus assertiveness raw score on item 15
rat16	Rathus assertiveness raw score on item 16
rat17	Rathus assertiveness raw score on item 17
rat18	Rathus assertiveness raw score on item 18
rat19	Rathus assertiveness raw score on item 19
rat20	Rathus assertiveness raw score on item 20
rat21	Rathus assertiveness raw score on item 21
rat22	Rathus assertiveness raw score on item 22
rat23	Rathus assertiveness raw score on item 23
rat24	Rathus assertiveness raw score on item 24
rat25	Rathus assertiveness raw score on item 25
rat26	Rathus assertiveness raw score on item 26
rat27	Rathus assertiveness raw score on item 27
rat28	Rathus assertiveness raw score on item 28
rat29	Rathus assertiveness raw score on item 29
rat30	Rathus assertiveness raw score on item 30
nclose1	need for closure raw score on item 1
nclose2	need for closure raw score on item 2
nclose3	need for closure raw score on item 3
nclose4	need for closure raw score on item 4
nclose5	need for closure raw score on item 5
nclose6	need for closure raw score on item 6
nclose7	need for closure raw score on item 7
nclose8	need for closure raw score on item 8
nclose9	need for closure raw score on item 9
nclose10	need for closure raw score on item 10
nclose11	need for closure raw score on item 11
nclose12	need for closure raw score on item 12
nclose13	need for closure raw score on item 13
nclose14	need for closure raw score on item 14
nclose15	need for closure raw score on item 15
nclose16	need for closure raw score on item 16
nclose17	need for closure raw score on item 17
nclose18	need for closure raw score on item 18
nclose19	need for closure raw score on item 19
nclose20	need for closure raw score on item 20
nclose21	need for closure raw score on item 21
nclose22	need for closure raw score on item 22
nclose23	need for closure raw score on item 23
nclose24	need for closure raw score on item 24
nclose25	need for closure raw score on item 25
nclose26	need for closure raw score on item 26
nclose27	need for closure raw score on item 27
nclose28	need for closure raw score on item 28
nclose29	need for closure raw score on item 29
nclose30	need for closure raw score on item 30
nclose31	need for closure raw score on item 31
nclose32	need for closure raw score on item 32
nclose33	need for closure raw score on item 33
nclose34	need for closure raw score on item 34
nclose35	need for closure raw score on item 35
nclose36	need for closure raw score on item 36
nclose37	need for closure raw score on item 37
nclose38	need for closure raw score on item 38
nclose39	need for closure raw score on item 39
nclose40	need for closure raw score on item 40
nclose41	need for closure raw score on item 41
nclose42	need for closure raw score on item 42
nclose43	need for closure raw score on item 43
nclose44	need for closure raw score on item 44
nclose45	need for closure raw score on item 45
nclose46	need for closure raw score on item 46
nclose47	need for closure raw score on item 47
nfc1	need for cognition raw score on item 1
nfc2	need for cognition raw score on item 2
nfc3	need for cognition raw score on item 3
nfc4	need for cognition raw score on item 4
nfc5	need for cognition raw score on item 5
nfc6	need for cognition raw score on item 6
nfc7	need for cognition raw score on item 7
nfc8	need for cognition raw score on item 8
nfc9	need for cognition raw score on item 9
nfc10	need for cognition raw score on item 10
nfc11	need for cognition raw score on item 11
nfc12	need for cognition raw score on item 12
nfc13	need for cognition raw score on item 13
nfc14	need for cognition raw score on item 14
nfc15	need for cognition raw score on item 15
nfc16	need for cognition raw score on item 16
nfc17	need for cognition raw score on item 17
nfc18	need for cognition raw score on item 18
