# Supplementary material for: The Persuasive Power of Knowledge: Testing the Confidence Heuristic
Source: J Exp Psychol Gen. 2018 Aug 23;147(10):1431–44. doi: 10.1037/xge0000471 (PMC6166527; doi:10.1037/xge0000471)
Supplement: Supplementary file 3 [file ConfidenceDataStudy3.zip › ConfidenceDataStudy3.xlsx]

## Sheet: CH3_data_new
pno	pairnumb	folder	age	gender	partnern	partgen	pairgen	relation	TreatCon	strongpersuasion	weakpersuasion	Perc_disagree	cstrong	cweak	JSD	TD	Op	Co	Em	Ex	Ag	FS_strong	FS_weak	FIRST_SP_strong	FIRST_SP_weak	sh2ans	sh3ans	sh4ans	sh5ans	sh6ans	sh7ans	sh8ans	sh9ans	sh11ans	sh12ans	sh13ans	sh16ans	agree2	agree5	agree8	agree11	agree12	agree16	agree3	agree4	agree6	agree7	agree9	agree13
3	1	A Player1	18	Female	4	Female	FF	strangers	Face-to-face	66.6667	16.6667	25	88.3333	69.3333	2.84211	2.66667	2.5	6	6	3.5	4.5	83.3333	16.6667	83.3333	33.3333	A	B	B	B	A	B	A	A	A	A	B	B	agree correct shape	agree correct shape	disagree	disagree	agree correct shape	agree correct shape	disagree	agree correct shape	agree correct shape	agree incorrect shape	agree correct shape	agree correct shape
4	1	B Player2	18	Female	3	Female	FF	strangers	Face-to-face	66.6667	0	25	80	77.5	1.36842	4.33333	5	6.5	6.5	6.5	6	83.3333	16.6667	66.6667	16.6667	A	A	B	B	A	B	B	A	B	A	B	B	agree correct shape	agree correct shape	disagree	disagree	agree correct shape	agree correct shape	disagree	agree correct shape	agree correct shape	agree incorrect shape	agree correct shape	agree correct shape
5	2	A Player1	19	Female	6	Female	FF	weak acqaint	Face-to-face	100	16.6667	0	70	58.3333	3.63158	4	5	4.5	2	4	4.5	50	33.3333	33.3333	33.3333	A	A	B	B	A	B	A	A	A	A	B	B	agree correct shape	agree correct shape	agree correct shape	agree correct shape	agree correct shape	agree correct shape	agree correct shape	agree correct shape	agree correct shape	agree incorrect shape	agree correct shape	agree correct shape
6	2	B Player2	20	Female	5	Female	FF		Face-to-face	83.3333	0	0	85.8333	75	4.68421	3.66667	5	5.5	4.5	5	4	66.6667	50	66.6667	66.6667	A	A	B	B	A	B	A	A	A	A	B	B	agree correct shape	agree correct shape	agree correct shape	agree correct shape	agree correct shape	agree correct shape	agree correct shape	agree correct shape	agree correct shape	agree incorrect shape	agree correct shape	agree correct shape
7	3	A Player1	19	Female	8	Female	FF	strangers	Face-to-face	83.3333	0	8.33333	99.8333	76.6667	3.78947	5.33333	6	2.5	2	3	4	83.3333	0	66.6667	16.6667	A	A	B	B	A	A	A	A	A	A	B	B	agree correct shape	agree correct shape	agree correct shape	disagree	agree correct shape	agree correct shape	agree correct shape	agree correct shape	agree correct shape	agree correct shape	agree correct shape	agree correct shape
8	3	B Player2	20	Female	7	Female	FF	strangers	Face-to-face	100	0	8.33333	100	75	3.21053	2.33333	3	5	1	3	4	100	16.6667	83.3333	33.3333	A	A	B	B	A	A	A	A	B	A	B	B	agree correct shape	agree correct shape	agree correct shape	disagree	agree correct shape	agree correct shape	agree correct shape	agree correct shape	agree correct shape	agree correct shape	agree correct shape	agree correct shape
9	4	A Player1	20	Female	10	Female	FF	strangers	Face-to-face	100	16.6667	0	90	51.6667	3.05263	4.33333	5.5	4.5	3	4.5	5.5	66.6667	50	83.3333	66.6667	A	A	A	B	A	A	A	A	A	A	B	B	agree correct shape	agree correct shape	agree correct shape	agree correct shape	agree correct shape	agree correct shape	agree correct shape	agree incorrect shape	agree correct shape	agree correct shape	agree correct shape	agree correct shape
10	4	B Player2	20	Female	9	Female	FF	strangers	Face-to-face	83.3333	0	0	91.6667	71.6667	4.36842	2	6	2.5	3.5	3	5.5	50	33.3333	33.3333	16.6667	A	A	A	B	A	A	A	A	A	A	B	B	agree correct shape	agree correct shape	agree correct shape	agree correct shape	agree correct shape	agree correct shape	agree correct shape	agree incorrect shape	agree correct shape	agree correct shape	agree correct shape	agree correct shape
11	5	A Player1	18	Female	12	Female	FF	regular acqaint	Face-to-face	100	0	0			3.84211	3.66667	6	3	3.5	3	5.5	100	33.3333	100	50	A	A	B	B	A	A	A	A	A	A	B	B	agree correct shape	agree correct shape	agree correct shape	agree correct shape	agree correct shape	agree correct shape	agree correct shape	agree correct shape	agree correct shape	agree correct shape	agree correct shape	agree correct shape
12	5	B Player2	18	Female	11	Female	FF	strangers	Face-to-face	100	0	0	56.6667	36.6667	2.26316	4.66667	4.5	6.5	4.5	5	6	66.6667	0	50	0	A	A	B	B	A	A	A	A	A	A	B	B	agree correct shape	agree correct shape	agree correct shape	agree correct shape	agree correct shape	agree correct shape	agree correct shape	agree correct shape	agree correct shape	agree correct shape	agree correct shape	agree correct shape
13	6	A Player1	18	Female	14	Female	FF	Friend	Face-to-face	100	16.6667	0	84.1667	51.1667	2.73684	5.66667	6.5	4	6.5	6.5	2	83.3333	50	83.3333	66.6667	A	B	B	B	A	A	A	A	A	A	B	B	agree correct shape	agree correct shape	agree correct shape	agree correct shape	agree correct shape	agree correct shape	agree incorrect shape	agree correct shape	agree correct shape	agree correct shape	agree correct shape	agree correct shape
14	6	B Player2	18	Female	13	Female	FF	Friend	Face-to-face	83.3333	0	0	78.3333	76.6667	4.21053	3.66667	5	5	2	3	4	50	16.6667	33.3333	16.6667	A	B	B	B	A	A	A	A	A	A	B	B	agree correct shape	agree correct shape	agree correct shape	agree correct shape	agree correct shape	agree correct shape	agree incorrect shape	agree correct shape	agree correct shape	agree correct shape	agree correct shape	agree correct shape
15	7	A Player1	19	Female	16	Female	FF	strangers	Face-to-face	66.6667	0	8.33333	85.8333	70.8333	3.47368	3.33333	4.5	4.5	3	3.5	4	50	33.3333	83.3333	50	A	A	B	B	A	A	B	A	A	A	B	B	agree correct shape	disagree	agree incorrect shape	agree correct shape	agree correct shape	agree correct shape	agree correct shape	agree correct shape	agree correct shape	agree correct shape	agree correct shape	agree correct shape
16	7	B Player2	19	Female	15	Female	FF	strangers	Face-to-face	100	16.6667	8.33333	80	73.3333	2.26316	3.33333	6.5	4.5	3	1	4.5	66.6667	50	50	16.6667	A	A	B	A	A	A	B	A	A	A	B	B	agree correct shape	disagree	agree incorrect shape	agree correct shape	agree correct shape	agree correct shape	agree correct shape	agree correct shape	agree correct shape	agree correct shape	agree correct shape	agree correct shape
17	8	A Player1	18	Female	18	Female	FF	Good friend	Face-to-face	83.3333	0	0	78.3333	75	4.21053	3.33333	3.5	6	5	5	6	100	16.6667	66.6667	0	A	A	B	B	A	A	A	A	A	A	B	A	agree correct shape	agree correct shape	agree correct shape	agree correct shape	agree correct shape	agree incorrect shape	agree correct shape	agree correct shape	agree correct shape	agree correct shape	agree correct shape	agree correct shape
18	8	B Player2	19	Female	17	Female	FF	regular acqaint	Face-to-face	100	16.6667	0	91.6667	66.6667	4.47368	4.33333	4.5	3.5	4	3	6	83.3333	0	100	33.3333	A	A	B	B	A	A	A	A	A	A	B	A	agree correct shape	agree correct shape	agree correct shape	agree correct shape	agree correct shape	agree incorrect shape	agree correct shape	agree correct shape	agree correct shape	agree correct shape	agree correct shape	agree correct shape
19	9	A Player1	18	Female	20	Female	FF	Good friend	Face-to-face	100	16.6667	0	77.5	70.8333	4.15789	4.66667	4	6	4	1.5	6	100	33.3333	83.3333	33.3333	A	A	B	B	A	B	A	A	A	A	B	B	agree correct shape	agree correct shape	agree correct shape	agree correct shape	agree correct shape	agree correct shape	agree correct shape	agree correct shape	agree correct shape	agree incorrect shape	agree correct shape	agree correct shape
20	9	B Player2	19	Female	19	Female	FF	Good friend	Face-to-face	83.3333	0	0	60.8333	54.1667	3.73684	3.66667	5.5	3	5	4.5	5.5	66.6667	0	66.6667	16.6667	A	A	B	B	A	B	A	A	A	A	B	B	agree correct shape	agree correct shape	agree correct shape	agree correct shape	agree correct shape	agree correct shape	agree correct shape	agree correct shape	agree correct shape	agree incorrect shape	agree correct shape	agree correct shape
21	10	A Player1	18	Female	22	Female	FF	Friend	Face-to-face	16.6667	66.6667	25	6.83333	5.83333	4	3.66667	3	3.5	2	2.5	5	50	66.6667	16.6667	16.6667	A	B	A	B	B	A	A	B	B	B	A	A	disagree	agree correct shape	disagree	agree incorrect shape	agree incorrect shape	agree incorrect shape	agree incorrect shape	agree incorrect shape	agree incorrect shape	agree correct shape	agree incorrect shape	disagree
22	10	B Player2	18	Female	21	Female	FF	strangers	Face-to-face	16.6667	50	25	55	93.3333	5.36842	3	2	4.5	0.5	2.5	6.5	33.3333	50	83.3333	83.3333	B	B	A	B	B	A	B	B	B	B	B	A	disagree	agree correct shape	disagree	agree incorrect shape	agree incorrect shape	agree incorrect shape	agree incorrect shape	agree incorrect shape	agree incorrect shape	agree correct shape	agree incorrect shape	disagree
23	11	A Player1	19	Female	24	Female	FF	strangers	Face-to-face	50	16.6667	33.3333	46.6667	43.3333	4.10526	4.66667	4.5	3.5	2.5	5	3.5	100	100	100	100	A	B	B	B	A	B	A	A	B	A	A	B	disagree	disagree	agree correct shape	agree incorrect shape	agree correct shape	agree correct shape	disagree	agree correct shape	agree correct shape	disagree	agree correct shape	agree incorrect shape
24	11	B Player2	19	Female	23	Female	FF	strangers	Face-to-face	50	16.6667	33.3333	66.6667	58.3333	4.42105	2.66667	5	5.5	4.5	3.5	6	0	0	0	0	B	A	B	A	A	A	A	A	B	A	A	B	disagree	disagree	agree correct shape	agree incorrect shape	agree correct shape	agree correct shape	disagree	agree correct shape	agree correct shape	disagree	agree correct shape	agree incorrect shape
25	12	A Player1	18	Female	26	Female	FF	strangers	Face-to-face	66.6667	0	8.33333	72.5	73.3333	3.47368	5	5.5	6	5	4.5	4.5	83.3333	0	83.3333	16.6667	A	A	B	B	A	A	A	A	A	A	B	A	disagree	agree correct shape	agree correct shape	agree correct shape	agree correct shape	agree incorrect shape	agree correct shape	agree correct shape	agree correct shape	agree correct shape	agree correct shape	agree correct shape
26	12	B Player2	29	Female	25	Female	FF	strangers	Face-to-face	100	16.6667	8.33333	90	65	4.52632	2.33333	4.5	3.5	3	5	6.5	100	16.6667	83.3333	16.6667	B	A	B	B	A	A	A	A	A	A	B	A	disagree	agree correct shape	agree correct shape	agree correct shape	agree correct shape	agree incorrect shape	agree correct shape	agree correct shape	agree correct shape	agree correct shape	agree correct shape	agree correct shape
27	13	A Player1	21	Male	28	Female	MF	strangers	Face-to-face	83.3333	0	0	70.8333	58.3333	4.89474	3.33333	3.5	3	1	5	6	66.6667	50	50	50	A	A	B	B	A	A	B	A	A	A	B	B	agree correct shape	agree correct shape	agree incorrect shape	agree correct shape	agree correct shape	agree correct shape	agree correct shape	agree correct shape	agree correct shape	agree correct shape	agree correct shape	agree correct shape
28	13	B Player2	19	Female	27	Male	MF	strangers	Face-to-face	100	16.6667	0	98.3333	81.6667	2.42105	3.33333	5.5	6.5	4	5	6	50	33.3333	50	50	A	A	B	B	A	A	B	A	A	A	B	B	agree correct shape	agree correct shape	agree incorrect shape	agree correct shape	agree correct shape	agree correct shape	agree correct shape	agree correct shape	agree correct shape	agree correct shape	agree correct shape	agree correct shape
63	31	A Player1	26	Male	64	Male	MM	strangers	Face-to-face	100	16.6667	0			3.57895	2	5	4	3.5	1.5	5.5	100	0	33.3333	16.6667	A	A	B	B	A	B	A	A	A	A	B	B	agree correct shape	agree correct shape	agree correct shape	agree correct shape	agree correct shape	agree correct shape	agree correct shape	agree correct shape	agree correct shape	agree incorrect shape	agree correct shape	agree correct shape
64	31	B Player2	24	Male	63	Male	MM	strangers	Face-to-face	83.3333	0	0	95.8333	77.5	4.10526	2.66667	5.5	4.5	3	3.5	4	100	0	83.3333	66.6667	A	A	B	B	A	B	A	A	A	A	B	B	agree correct shape	agree correct shape	agree correct shape	agree correct shape	agree correct shape	agree correct shape	agree correct shape	agree correct shape	agree correct shape	agree incorrect shape	agree correct shape	agree correct shape
65	32	A Player1	18	Male	66	Male	MM	strangers	Face-to-face	66.6667	16.6667	0	73.3333	67.5	3.05263	3.33333	4.5	4	6	2	6	50	33.3333	83.3333	50	A	A	B	B	A	A	A	B	A	B	B	A	agree correct shape	agree correct shape	agree correct shape	agree correct shape	agree incorrect shape	agree incorrect shape	agree correct shape	agree correct shape	agree correct shape	agree correct shape	agree incorrect shape	agree correct shape
66	32	B Player2	19	Male	65	Male	MM	strangers	Face-to-face	83.3333	33.3333	0	80	55.8333	2.84211	4.33333	5	5	5	5	5	66.6667	50	50	16.6667	A	A	B	B	A	A	A	B	A	B	B	A	agree correct shape	agree correct shape	agree correct shape	agree correct shape	agree incorrect shape	agree incorrect shape	agree correct shape	agree correct shape	agree correct shape	agree correct shape	agree incorrect shape	agree correct shape
67	33	A Player1	18	Male	68	Male	MM	strangers	Face-to-face	100	50	0	84.1667	75.8333	2.63158	1.33333	4.5	6.5	6.5	3	6	66.6667	83.3333	33.3333	33.3333	A	B	A	B	A	B	A	A	A	A	B	B	agree correct shape	agree correct shape	agree correct shape	agree correct shape	agree correct shape	agree correct shape	agree incorrect shape	agree incorrect shape	agree correct shape	agree incorrect shape	agree correct shape	agree correct shape
68	33	B Player2	19	Male	67	Male	MM	strangers	Face-to-face	50	0	0	75.8333	84.1667	2.15789	3.33333	5.5	5.5	6.5	4.5	6.5	16.6667	33.3333	66.6667	66.6667	A	B	A	B	A	B	A	A	A	A	B	B	agree correct shape	agree correct shape	agree correct shape	agree correct shape	agree correct shape	agree correct shape	agree incorrect shape	agree incorrect shape	agree correct shape	agree incorrect shape	agree correct shape	agree correct shape
69	34	A Player1	20	Male	70	Male	MM	strangers	Face-to-face	100	0	0	94.1667	75.8333	2.21053	3	5	5.5	6.5	3	5.5	83.3333	50	83.3333	66.6667	A	A	B	B	A	A	A	A	A	A	B	B	agree correct shape	agree correct shape	agree correct shape	agree correct shape	agree correct shape	agree correct shape	agree correct shape	agree correct shape	agree correct shape	agree correct shape	agree correct shape	agree correct shape
70	34	B Player2	18	Male	69	Male	MM	strangers	Face-to-face	100	0	0	86.6667	81.6667	2.73684	3.66667	5.5	5.5	5.5	4	5	50	16.6667	33.3333	16.6667	A	A	B	B	A	A	A	A	A	A	B	B	agree correct shape	agree correct shape	agree correct shape	agree correct shape	agree correct shape	agree correct shape	agree correct shape	agree correct shape	agree correct shape	agree correct shape	agree correct shape	agree correct shape
71	35	A Player1	18	Male	72	Male	MM	strangers	Face-to-face	100	16.6667	0	73.3333	66.6667	2.52632	4.33333	4.5	4	3	5	3	66.6667	0	0	16.6667	A	A	A	B	A	A	A	A	A	A	B	B	agree correct shape	agree correct shape	agree correct shape	agree correct shape	agree correct shape	agree correct shape	agree correct shape	agree incorrect shape	agree correct shape	agree correct shape	agree correct shape	agree correct shape
72	35	B Player2	22	Male	71	Male	MM	strangers	Face-to-face	83.3333	0	0	83.3333	75	2.21053	4.66667	6	3	4	3.5	4	100	33.3333	83.3333	100	A	A	A	B	A	A	A	A	A	A	B	B	agree correct shape	agree correct shape	agree correct shape	agree correct shape	agree correct shape	agree correct shape	agree correct shape	agree incorrect shape	agree correct shape	agree correct shape	agree correct shape	agree correct shape
73	36	A Player1		Male	74	Male	MM		Face-to-face	100	0	0	97.5	79.1667	2.89474	4.33333	6	3.5	2.5	4	5	83.3333	50	100	50	A	A	B	B	A	A	A	A	A	A	B	B	agree correct shape	agree correct shape	agree correct shape	agree correct shape	agree correct shape	agree correct shape	agree correct shape	agree correct shape	agree correct shape	agree correct shape	agree correct shape	agree correct shape
74	36	B Player2	18	Male	73	Male	MM	strangers	Face-to-face	100	0	0	100	95	1.94737	3.33333	6	4.5	6	5	6	50	16.6667	50	0	A	A	B	B	A	A	A	A	A	A	B	B	agree correct shape	agree correct shape	agree correct shape	agree correct shape	agree correct shape	agree correct shape	agree correct shape	agree correct shape	agree correct shape	agree correct shape	agree correct shape	agree correct shape
77	38	A Player1	20	Female	78	Female	FF	strangers	Face-to-face	83.3333	0	16.6667	80.8333	84.1667	2.73684	3						66.6667	33.3333	50	33.3333	A	A	B	B	A	A	A	B	A	A	B	B	agree correct shape	agree correct shape	agree correct shape	agree correct shape	agree correct shape	disagree	agree correct shape	agree correct shape	agree correct shape	agree correct shape	disagree	agree correct shape
78	38	B Player2	18	Female	77	Female	FF	strangers	Face-to-face	83.3333	0	16.6667	86.8333	79.1667	4.42105	2						66.6667	33.3333	66.6667	50	A	A	B	B	A	A	A	A	A	A	B	A	agree correct shape	agree correct shape	agree correct shape	agree correct shape	agree correct shape	disagree	agree correct shape	agree correct shape	agree correct shape	agree correct shape	disagree	agree correct shape
29	14	A Player1	18	Female	30	Female	FF	strangers	Computer-mediated	100	0	0	90	81.6667	4.57895	4.66667	5	4	2.5	4.5	4	66.6667	33.3333	66.6667	33.3333	A	A	B	B	A	A	A	A	A	A	B	B	agree correct shape	agree correct shape	agree correct shape	agree correct shape	agree correct shape	agree correct shape	agree correct shape	agree correct shape	agree correct shape	agree correct shape	agree correct shape	agree correct shape
30	14	B Player2	19	Female	29	Female	FF	strangers	Computer-mediated	100	0	0	91.6667	91.6667	1.15789	4	3.5	3.5	3.5	3.5	3.5	66.6667	33.3333	66.6667	33.3333	A	A	B	B	A	A	A	A	A	A	B	B	agree correct shape	agree correct shape	agree correct shape	agree correct shape	agree correct shape	agree correct shape	agree correct shape	agree correct shape	agree correct shape	agree correct shape	agree correct shape	agree correct shape
31	15	A Player1	21	Female	32	Female	FF	strangers	Computer-mediated	100	0	0	71.6667	49.1667	3.52632	3.66667	6.5	4	3.5	4.5	5.5	100	33.3333	100	50	A	A	B	B	A	A	A	A	A	A	B	B	agree correct shape	agree correct shape	agree correct shape	agree correct shape	agree correct shape	agree correct shape	agree correct shape	agree correct shape	agree correct shape	agree correct shape	agree correct shape	agree correct shape
32	15	B Player2	18	Female	31	Female	FF	strangers	Computer-mediated	100	0	0	83.3333	83.3333	3.73684	2.33333	5.5	5.5	3.5	3.5	4	66.6667	0	50	0	A	A	B	B	A	A	A	A	A	A	B	B	agree correct shape	agree correct shape	agree correct shape	agree correct shape	agree correct shape	agree correct shape	agree correct shape	agree correct shape	agree correct shape	agree correct shape	agree correct shape	agree correct shape
33	16	A Player1	19	Female	34	Female	FF	strangers	Computer-mediated	83.3333	0	0	51.6667	65.8333	2.73684	4.33333	6	4	3.5	4.5	3.5	100	0	83.3333	0	A	A	B	B	A	A	B	A	A	A	B	B	agree correct shape	agree correct shape	agree incorrect shape	agree correct shape	agree correct shape	agree correct shape	agree correct shape	agree correct shape	agree correct shape	agree correct shape	agree correct shape	agree correct shape
34	16	B Player2	20	Female	33	Female	FF	strangers	Computer-mediated	100	16.6667	0	93.3333	16.6667	3.78947	3.33333	4	4	3.5	4.5	4.5	100	0	100	16.6667	A	A	B	B	A	A	B	A	A	A	B	B	agree correct shape	agree correct shape	agree incorrect shape	agree correct shape	agree correct shape	agree correct shape	agree correct shape	agree correct shape	agree correct shape	agree correct shape	agree correct shape	agree correct shape
35	27	A Player1	18	Female	36	Female	FF	Good friend	Computer-mediated	100	0	8.33333			4.10526	2.66667	5.5	4	4	4	4	83.3333	16.6667	83.3333	16.6667	A	A	B	B	A	A	A	A	A	A	A	B	agree correct shape	agree correct shape	agree correct shape	agree correct shape	agree correct shape	agree correct shape	agree correct shape	agree correct shape	agree correct shape	agree correct shape	agree correct shape	disagree
36	27	B Player2	19	Female	35	Female	FF	Good friend	Computer-mediated	83.3333	0	8.33333	93.3333	75	3.73684	5	3	6.5	3.5	5.5	4.5	83.3333	16.6667	83.3333	16.6667	A	A	B	B	A	A	A	A	A	A	B	B	agree correct shape	agree correct shape	agree correct shape	agree correct shape	agree correct shape	agree correct shape	agree correct shape	agree correct shape	agree correct shape	agree correct shape	agree correct shape	disagree
37	17	A Player1	20	Female	38	Female	FF	strangers	Computer-mediated	83.3333	0	0	70	81.6667	3.47368	4.33333	4.5	5	5	5	5	83.3333	16.6667	50	83.3333	A	A	B	B	A	A	A	A	A	B	B	B	agree correct shape	agree correct shape	agree correct shape	agree correct shape	agree incorrect shape	agree correct shape	agree correct shape	agree correct shape	agree correct shape	agree correct shape	agree correct shape	agree correct shape
38	17	B Player2	20	Female	37	Female	FF	strangers	Computer-mediated	100	16.6667	0	81.6667	70	5.36842	1.33333	2.5	4	1	2	6.5	83.3333	16.6667	16.6667	50	A	A	B	B	A	A	A	A	A	B	B	B	agree correct shape	agree correct shape	agree correct shape	agree correct shape	agree incorrect shape	agree correct shape	agree correct shape	agree correct shape	agree correct shape	agree correct shape	agree correct shape	agree correct shape
39	18	A Player1	19	Female	40	Male	MF	strangers	Computer-mediated	83.3333	16.6667	0	85	69.1667	3.26316	3.33333	4	5	3.5	1.5	3	66.6667	66.6667	66.6667	66.6667	A	A	A	B	A	A	A	A	A	B	B	B	agree correct shape	agree correct shape	agree correct shape	agree correct shape	agree incorrect shape	agree correct shape	agree correct shape	agree incorrect shape	agree correct shape	agree correct shape	agree correct shape	agree correct shape
40	18	B Player2	22	Male	39	Female	MF	strangers	Computer-mediated	83.3333	16.6667	0	90	75	3.73684	2	6	5	5	2.5	6	33.3333	33.3333	33.3333	33.3333	A	A	A	B	A	A	A	A	A	B	B	B	agree correct shape	agree correct shape	agree correct shape	agree correct shape	agree incorrect shape	agree correct shape	agree correct shape	agree incorrect shape	agree correct shape	agree correct shape	agree correct shape	agree correct shape
41	19	A Player1	19	Female	42	Female	FF	weak acqaint	Computer-mediated	100	16.6667	0	91.1667	93.5	3.36842	4.33333	5.5	6	3.5	5.5	5	66.6667	0	50	33.3333	A	A	A	B	A	A	A	A	A	A	B	B	agree correct shape	agree correct shape	agree correct shape	agree correct shape	agree correct shape	agree correct shape	agree correct shape	agree incorrect shape	agree correct shape	agree correct shape	agree correct shape	agree correct shape
42	19	B Player2	25	Female	41	Female	FF	weak acqaint	Computer-mediated	83.3333	0	0	91.6667	81.6667	2.15789	4	5.5	6.5	5.5	3	4.5	100	33.3333	66.6667	50	A	A	A	B	A	A	A	A	A	A	B	B	agree correct shape	agree correct shape	agree correct shape	agree correct shape	agree correct shape	agree correct shape	agree correct shape	agree incorrect shape	agree correct shape	agree correct shape	agree correct shape	agree correct shape
43	20	A Player1	19	Female	44	Female	FF	strangers	Computer-mediated	100	0	0	96.6667	90	2.73684	4.33333	5.5	5.5	3.5	4	5.5	83.3333	66.6667	83.3333	66.6667	A	A	B	B	A	A	A	A	A	A	B	B	agree correct shape	agree correct shape	agree correct shape	agree correct shape	agree correct shape	agree correct shape	agree correct shape	agree correct shape	agree correct shape	agree correct shape	agree correct shape	agree correct shape
44	20	B Player2	19	Female	43	Female	FF	strangers	Computer-mediated	100	0	0	89.3333	85.3333	3.52632	2.66667	5	5	4	1	6.5	33.3333	16.6667	33.3333	16.6667	A	A	B	B	A	A	A	A	A	A	B	B	agree correct shape	agree correct shape	agree correct shape	agree correct shape	agree correct shape	agree correct shape	agree correct shape	agree correct shape	agree correct shape	agree correct shape	agree correct shape	agree correct shape
45	21	A Player1	18	Female	46	Female	FF	Good friend	Computer-mediated	100	16.6667	0	100	75	4.05263	4	3.5	3.5	1.5	2.5	3	66.6667	0	50	0	A	A	B	B	A	A	A	A	A	A	A	B	agree correct shape	agree correct shape	agree correct shape	agree correct shape	agree correct shape	agree correct shape	agree correct shape	agree correct shape	agree correct shape	agree correct shape	agree correct shape	agree incorrect shape
46	21	B Player2	18	Female	45	Female	FF	Good friend	Computer-mediated	83.3333	0	0	58.3333	62.5	4.73684	2.33333	1.5	4.5	1	2	5.5	100	33.3333	100	50	A	A	B	B	A	A	A	A	A	A	A	B	agree correct shape	agree correct shape	agree correct shape	agree correct shape	agree correct shape	agree correct shape	agree correct shape	agree correct shape	agree correct shape	agree correct shape	agree correct shape	agree incorrect shape
47	22	A Player1	19	Female	48	Female	FF	strangers	Computer-mediated	83.3333	0	0	75.8333	70	5.15789	2	1.5	1.5	4.5	1	5.5	66.6667	0	66.6667	0	A	A	B	B	A	A	A	A	A	A	B	A	agree correct shape	agree correct shape	agree correct shape	agree correct shape	agree correct shape	agree incorrect shape	agree correct shape	agree correct shape	agree correct shape	agree correct shape	agree correct shape	agree correct shape
48	22	B Player2	18	Female	47	Female	FF	strangers	Computer-mediated	100	16.6667	0	93.3333	69.1667	3.78947	5.33333	3.5	5	5	4.5	3	100	33.3333	100	33.3333	A	A	B	B	A	A	A	A	A	A	B	A	agree correct shape	agree correct shape	agree correct shape	agree correct shape	agree correct shape	agree incorrect shape	agree correct shape	agree correct shape	agree correct shape	agree correct shape	agree correct shape	agree correct shape
49	23	A Player1	19	Female	50	Female	FF	strangers	Computer-mediated	83.3333	16.6667	8.33333	91.6667	63.3333	3.47368	4.66667	6	6.5	6	3.5	5	66.6667	16.6667	50	33.3333	A	B	B	B	A	A	A	A	A	A	B	A	agree correct shape	agree correct shape	agree correct shape	agree correct shape	agree correct shape	disagree	agree incorrect shape	agree correct shape	agree correct shape	agree correct shape	agree correct shape	agree correct shape
50	23	B Player2	20	Female	49	Female	FF	strangers	Computer-mediated	83.3333	0	8.33333	80.8333	65	2.15789	4.66667	3.5	6	5	5.5	4	83.3333	33.3333	66.6667	50	A	B	B	B	A	A	A	A	A	A	B	B	agree correct shape	agree correct shape	agree correct shape	agree correct shape	agree correct shape	disagree	agree incorrect shape	agree correct shape	agree correct shape	agree correct shape	agree correct shape	agree correct shape
51	24	A Player1	19	Female	52	Female	FF	strangers	Computer-mediated	83.3333	33.3333	0	84.1667	79.1667	2.52632	3.66667	4.5	5.5	5	4	4	66.6667	50	33.3333	66.6667	B	B	B	B	A	B	A	A	A	A	B	B	agree incorrect shape	agree correct shape	agree correct shape	agree correct shape	agree correct shape	agree correct shape	agree incorrect shape	agree correct shape	agree correct shape	agree incorrect shape	agree correct shape	agree correct shape
52	24	B Player2	19	Female	51	Female	FF	strangers	Computer-mediated	66.6667	16.6667	0	93.3333	75	3.31579	2.66667	4	4	3.5	5.5	6	50	33.3333	33.3333	66.6667	B	B	B	B	A	B	A	A	A	A	B	B	agree incorrect shape	agree correct shape	agree correct shape	agree correct shape	agree correct shape	agree correct shape	agree incorrect shape	agree correct shape	agree correct shape	agree incorrect shape	agree correct shape	agree correct shape
53	25	A Player1	18	Female	54	Female	FF	regular acqaint	Computer-mediated	66.6667	16.6667	33.3333	86.6667	78.6667	3.10526	2.33333	4	1.5	3	5.5	4.5	33.3333	0	16.6667	33.3333	A	B	B	B	A	B	A	B	A	A	B	B	agree correct shape	agree correct shape	disagree	agree correct shape	agree correct shape	disagree	agree incorrect shape	agree correct shape	agree correct shape	disagree	disagree	agree correct shape
54	25	B Player2	18	Female	53	Female	FF	regular acqaint	Computer-mediated	50	0	33.3333	91.6667	48.3333	3	3	6	5.5	3	5	5.5	100	66.6667	66.6667	83.3333	A	A	B	B	A	A	B	A	A	A	B	A	agree correct shape	agree correct shape	disagree	agree correct shape	agree correct shape	disagree	agree incorrect shape	agree correct shape	agree correct shape	disagree	disagree	agree correct shape
55	26	A Player1	19	Female	56	Female	FF	Good friend	Computer-mediated	83.3333	16.6667	8.33333	100	89	2.78947	3.66667	4	6	3	3	4.5	100	0	100	16.6667	A	B	B	B	A	A	A	A	A	A	B	B	agree correct shape	agree correct shape	agree correct shape	agree correct shape	agree correct shape	disagree	agree incorrect shape	agree correct shape	agree correct shape	agree correct shape	agree correct shape	agree correct shape
56	26	B Player2	18	Female	55	Female	FF	Friend	Computer-mediated	83.3333	0	8.33333	85	86.6667	2.47368	2.66667	4.5	5.5	4	4	5	100	0	83.3333	0	A	B	B	B	A	A	A	A	A	A	B	A	agree correct shape	agree correct shape	agree correct shape	agree correct shape	agree correct shape	disagree	agree incorrect shape	agree correct shape	agree correct shape	agree correct shape	agree correct shape	agree correct shape
57	28	A Player1	21	Male	58	Male	MM	strangers	Computer-mediated	83.3333	83.3333	8.33333	100	96.6667	2.36842	6	2.5	5.5	5.5	2.5	1	83.3333	83.3333	83.3333	83.3333	A	B	A	B	B	B	A	A	A	A	A	B	agree correct shape	agree correct shape	agree correct shape	agree correct shape	agree correct shape	disagree	agree incorrect shape	agree incorrect shape	agree incorrect shape	agree incorrect shape	agree correct shape	agree incorrect shape
58	28	B Player2	29	Male	57	Male	MM	strangers	Computer-mediated	16.6667	0	8.33333	33.3333	78.3333	3.26316	2.66667	6	5	5.5	1.5	1.5	16.6667	16.6667	16.6667	16.6667	A	B	A	B	B	B	A	A	A	A	A	A	agree correct shape	agree correct shape	agree correct shape	agree correct shape	agree correct shape	disagree	agree incorrect shape	agree incorrect shape	agree incorrect shape	agree incorrect shape	agree correct shape	agree incorrect shape
59	29	A Player1	18	Male	60	Male	MM	strangers	Computer-mediated	100	0	16.6667	83	50	2.26316	3	3.5	4	6.5	2	3.5	100	16.6667	100	16.6667	A	B	B	B	B	A	A	A	A	A	B	B	agree correct shape	agree correct shape	agree correct shape	agree correct shape	agree correct shape	agree correct shape	disagree	agree correct shape	disagree	agree correct shape	agree correct shape	agree correct shape
60	29	B Player2	19	Male	59	Male	MM	strangers	Computer-mediated	66.6667	0	16.6667	85	70.8333	2.36842	4	5	6.5	5.5	6	6	83.3333	0	83.3333	0	A	A	B	B	A	A	A	A	A	A	B	B	agree correct shape	agree correct shape	agree correct shape	agree correct shape	agree correct shape	agree correct shape	disagree	agree correct shape	disagree	agree correct shape	agree correct shape	agree correct shape
61	30	A Player1	18	Male	62	Male	MM	Friend	Computer-mediated	100	0	0	96.6667	63.3333	3.26316	2.66667	6	4.5	5	5	5.5	100	33.3333	100	83.3333	A	A	B	B	A	A	A	A	A	A	B	B	agree correct shape	agree correct shape	agree correct shape	agree correct shape	agree correct shape	agree correct shape	agree correct shape	agree correct shape	agree correct shape	agree correct shape	agree correct shape	agree correct shape
62	30	B Player2	19	Male	61	Male	MM	Friend	Computer-mediated	100	0	0	81.6667	77.5	4.42105	2.33333	6.5	3	2	4	4	66.6667	0	16.6667	0	A	A	B	B	A	A	A	A	A	A	B	B	agree correct shape	agree correct shape	agree correct shape	agree correct shape	agree correct shape	agree correct shape	agree correct shape	agree correct shape	agree correct shape	agree correct shape	agree correct shape	agree correct shape
75	37	A Player1	19	Male	76	Male	MM	Friend	Computer-mediated	100	0	0			3.36842	2.66667	5.5	4	5	4.5	5	66.6667	16.6667	66.6667	33.3333	A	A	B	B	A	A	A	A	A	A	B	B	agree correct shape	agree correct shape	agree correct shape	agree correct shape	agree correct shape	agree correct shape	agree correct shape	agree correct shape	agree correct shape	agree correct shape	agree correct shape	agree correct shape
76	37	B Player2	19	Male	75	Male	MM	Friend	Computer-mediated	100	0	0	96.6667	78.3333	3.78947	2.33333	4	5	2.5	4.5	4	83.3333	33.3333	66.6667	33.3333	A	A	B	B	A	A	A	A	A	A	B	B	agree correct shape	agree correct shape	agree correct shape	agree correct shape	agree correct shape	agree correct shape	agree correct shape	agree correct shape	agree correct shape	agree correct shape	agree correct shape	agree correct shape
79	39	A Player1	18	Male	80	Male	MM	strangers	Computer-mediated	100	16.6667	8.33333	87.5	60.8333	2.57895	3										A	B	A	B	A	A	A	A	A	A	B	B	agree correct shape	agree correct shape	agree correct shape	agree correct shape	agree correct shape	agree correct shape	agree incorrect shape	disagree	agree correct shape	agree correct shape	agree correct shape	agree correct shape
80	39	B Player2	18	Male	79	Male	MM	strangers	Computer-mediated	66.6667	0	8.33333	68.3333	75	2.36842	1										A	B	B	B	A	A	A	A	A	A	B	B	agree correct shape	agree correct shape	agree correct shape	agree correct shape	agree correct shape	agree correct shape	agree incorrect shape	disagree	agree correct shape	agree correct shape	agree correct shape	agree correct shape
[truncated: 95 more columns]

## Sheet: variable names
pno	Participant number
pairnumb	pairnumber
folder	Player role
age	age of Participoant
gender	own gender
partnern	Partner's Pno
partgen	partners gender
pairgen	Pair gender match
relation	relationship with partner
TreatCon	Treatment condition
strongpersuasion	Percentage persuasion when strong evidence
weakpersuasion	Percentage persuasion when weak evidence
Perc_disagree	Percentage of times disagree
cstrong	Mean confidence when strong evidence
cweak	Mean confidence when weak evidence
JSD	Judgmental self-doubt
TD	Trait dominance
Op	Openness
Co	Conscientiousness
Em	Emotional stability
Ex	Extraversion
Ag	Agreeableness
FS_strong	Percentage of times the person suggested the answer first before the other person when they had strong evidence
FS_weak	Percentage of times the person suggested the answer first before the other person when they had weak evidence
FIRST_SP_strong	Percentage of times the person spoke first before the other person when they had strong evidence
FIRST_SP_weak	Percentage of times the person spoke first before the other person when they had weak evidence
sh2ans	shape 2 answer A/B
sh3ans	shape 3 answer A/B
sh4ans	shape 4 answer A/B
sh5ans	shape 5 answer A/B
sh6ans	shape 6 answer A/B
sh7ans	shape 7 answer A/B
sh8ans	shape 8 answer A/B
sh9ans	shape 9 answer A/B
sh11ans	shape 11 answer A/B
sh12ans	shape 12 answer A/B
sh13ans	shape 13 answer A/B
sh16ans	shape 16 answer A/B
agree2	agreement or not on trial 2			coding for agree
agree5	agreement or not on trial 5			1= both agree on answer that strong evidence supports
agree8	agreement or not on trial 8			2= both agree on answer other than the one that strong evidence supports
agree11	agreement or not on trial 11			3= no agreement
agree12	agreement or not on trial 12
agree16	agreement or not on trial 16
agree3	agreement or not on trial 3
agree4	agreement or not on trial 4
agree6	agreement or not on trial 6
agree7	agreement or not on trial 7
agree9	agreement or not on trial 9
agree13	agreement or not on trial 13
sh2con	shape 2 confidence
sh5con	shape 5 confidence
sh8con	shape 8 confidence
sh11con	shape 11 confidence
sh12con	shape 12 confidence
sh16con	shape 16 confidence
sh3con	shape 3 confidence
sh4con	shape 4 confidence
sh6con	shape 6 confidence
sh7con	shape 7 confidence
sh9con	shape 9 confidence
sh13con	shape 13 confidence
JSD1	I have difficulty making decisions.
JSD2	I have a tendency to change my mind according to the last opinion I hear.
JSD3	After deciding something, I tend to worry about whether my decision was wrong.
JSD4	I frequently find myself afraid of not doing the right thing.
JSD5	I often have the sense that others know better than I do.
JSD6	Often I put off making difficult decisions.
JSD7	I often don’t trust myself to make the right decision.
JSD8	I often trust the judgment of others more than my own.
JSD9	My judgments about situations often turn out to be mistaken.
JSD10	I often worry about whether a decision I made will have bad consequences.
JSD11	In making a decision, I often tire myself out by switching back and forth from one conclusion to another.
JSD12	I am inclined to have trouble knowing where to stand on an issue.
JSD13	When making a decision, I often feel confused because I have trouble keeping all relevant factors in mind.
JSD14	In almost all situations I am confident of my ability to make the right choices.
JSD15	I often don’t know what to feel or believe.
JSD16	I wish I were more confident in my opinions.
JSD17	Many times I don’t know what to do next.
JSD18	I have a great deal of confidence in my opinions.
JSD19	Frequently, I doubt my ability to make sound judgments.
Q4_1	cheerful
Q4_2	friendly
Q4_3	self-assured
Q4_4	self-confident
Q4_5	outgoing
TD1	assertive
Q4_7	persistent
Q4_8	enthusiastic
Q4_9	firm
TD2	dominant
Q4_11	cruel
Q4_12	shy
TD3	forceful
Q4_14	domineering
Q4_15	kind
BF1	1. Extraverted, enthusiastic.
BF2	2. Critical, quarrelsome.
BF3	3. Dependable, self-disciplined.
BF4	4. Anxious, easily upset.
BF5	5. Open to new experiences, complex.
BF6	6. Reserved, quiet.
BF7	7. Sympathetic, warm.
BF8	8. Disorganized, careless.
BF9	9. Calm, emotionally stable.
BF10	10. Conventional, uncreative.
FS3	First Person to suggest a shape 3
FS4	First Person to suggest a shape 4
FS6	First Person to suggest a shape 6
FS7	First Person to suggest a shape 7
FS9	First Person to suggest a shape 9
FS13	First Person to suggest a shape 13
FS2	First Person to suggest a shape 2
FS5	First Person to suggest a shape 5
FS8	First Person to suggest a shape 8
FS11	First Person to suggest a shape 11
FS12	First Person to suggest a shape 12
FS16	First Person to suggest a shape 16
VAR00013
first_sp3	First to speak on trial 3
first_sp4	First to speak on trial 4
first_sp6	First to speak on trial 6
first_sp7	First to speak on trial 7
first_sp9	First to speak on trial 9
first_sp13	First to speak on trial 13
first_sp2	First to speak on trial 2
first_sp5	First to speak on trial 5
first_sp8	First to speak on trial 8
first_sp11	First to speak on trial 11
first_sp12	First to speak on trial 12
first_sp16	First to speak on trial 16
agree1	agreement or not on trial 1			Filler task - not in main analysis
agree10	agreement or not on trial 10			Filler task - not in main analysis
agree14	agreement or not on trial 14			Filler task - not in main analysis
agree15	agreement or not on trial 15			Filler task - not in main analysis
sh1ans	shape 1 answer A/B			Filler task - not in main analysis
sh10ans	shape 10 answer A/B			Filler task - not in main analysis
sh14ans	shape 14 answer A/B			Filler task - not in main analysis
sh15ans	shape 15 answer A/B			Filler task - not in main analysis
sh1con	shape 1 confidence			Filler task - not in main analysis
sh10con	shape 10 confidence			Filler task - not in main analysis
sh14con	shape 14 confidence			Filler task - not in main analysis
sh15con	shape 15 confidence			Filler task - not in main analysis
JSD14R	recoded JSD item 14
JSD18R	recoded JSD item 18
